# Supplementary material for: Studies of rice Hd1 haplotypes worldwide reveal adaptation of flowering time to different environments
Source: PLoS One. 2020 Sep 17;15(9):e0239028. doi: 10.1371/journal.pone.0239028 (PMC7498076; doi:10.1371/journal.pone.0239028)
Supplement: S1 File — (TXT) [file pone.0239028.s001.txt]

#!/usr/bin/python
import sys,pysam

mf = pysam.AlignmentFile(sys.argv[1],"rb")

hd1TErel=[ [ 'chr05', 12836095, 12837990 ] ,
           [ 'chr08', 19788127, 19790021 ] ,
           [ 'chr11', 28629068, 28629516 ] ,
           [ 'chr12', 6151683, 6152134 ],
           [ 'chr12', 13547465, 13547917] ]
AltChr=0
hdTE=0
for read in mf.fetch("chr06", 9336376 , 9338569 ) :
    if read.next_reference_id != read.reference_id :
       AltChr+=1
       readM = [ read.next_reference_id, read.next_reference_start ]
       for ltr in hd1TErel :
           if readM[0] == mf.gettid(ltr[0]) and ltr[1] <= readM[1] <= ltr[2] :
              hdTE+=1
print "\t".join([sys.argv[1][:-4],str(AltChr),str(hdTE)])

mf.close()
