# Supplementary material for: Studies of rice Hd1 haplotypes worldwide reveal adaptation of flowering time to different environments
Source: PLoS One. 2020 Sep 17;15(9):e0239028. doi: 10.1371/journal.pone.0239028 (PMC7498076; doi:10.1371/journal.pone.0239028)
Supplement: S1 Table — The accessions and collected regions of the landraces and wild rice are listed. (XLSX) [file pone.0239028.s003.xlsx]

## Sheet: 工作表1
Accession	Country	TYPE	rice_type	NAME
CAAS_CX129	INDONESIA	Type13	Jap	Molok
CAAS_CX141	MALAYSIA	Type13	Ind	Padi Siam Kuning
CAAS_CX150	Philippines	Type13	Ind	Chorofa
CAAS_CX151	Philippines	Type13	TropJ	Azucena
CAAS_CX158	VIETNAM	Type13	Ind	Shwe War Tun
CAAS_CX266	Philippines	Type13	TropJ	Dinorado
IRIS_313-10041	MADAGASCAR	Type13	Ind	BotohavanaMena
IRIS_313-10051	MADAGASCAR	Type13	Bas	Tsivimbinina
IRIS_313-10152	INDONESIA	Type13	Jap	KetanMenah
IRIS_313-10489	Philippines	Type13	TropJ	Moropotol
IRIS_313-10510	Philippines	Type13	Ind	Magsiing
IRIS_313-10514	Philippines	Type13	Ind	Campena
IRIS_313-10577	Philippines	Type13	TropJ	IfugaoRice
IRIS_313-10578	Philippines	Type13	TropJ	ParayQikugKabayuh
IRIS_313-10580	Philippines	Type13	TropJ	ParayKinarabaw
IRIS_313-10581	Philippines	Type13	TropJ	PPeySiqat
IRIS_313-10582	Philippines	Type13	TropJ	Qinognas
IRIS_313-10644	Philippines	Type13	TropJ	Busiyetan
IRIS_313-10645	Philippines	Type13	TropJ	LenkibeN
IRIS_313-10673	INDIA	Type13	Aus	Arc10843
IRIS_313-10675	INDIA	Type13	Ind	Arc 10905
IRIS_313-10676	INDIA	Type13	Ind	Arc 10916
IRIS_313-10690	INDONESIA	Type13	Ind	Larondjawi
IRIS_313-10692	INDONESIA	Type13	Ind	Randah Sasak
IRIS_313-10703	MALAYSIA	Type13	TropJ	PadiAdongDumarat
IRIS_313-10704	MALAYSIA	Type13	TropJ	PadiDarawal
IRIS_313-10718	Sri Lanka	Type13	Aus	Karutha Seenati
IRIS_313-10720	Sri Lanka	Type13	Ind	Heendikwee
IRIS_313-10722	Sri Lanka	Type13	TropJ	Godawel
IRIS_313-10741	INDONESIA	Type13	Jap	KetanPelern
IRIS_313-10742	INDONESIA	Type13	Ind	Mamas
IRIS_313-10743	INDONESIA	Type13	TropJ	Seraju
IRIS_313-10746	INDONESIA	Type13	Jap	TjempoKrembung
IRIS_313-10758	INDONESIA	Type13	TropJ	AenMetan
IRIS_313-10759	INDONESIA	Type13	Jap	Andel
IRIS_313-10760	INDONESIA	Type13	Ind	Atjeh
IRIS_313-10769	INDONESIA	Type13	Ind	Gaja Baru
IRIS_313-10772	INDONESIA	Type13	Ind	Gojot
IRIS_313-10773	INDONESIA	Type13	Jap	HawaraDjedah
IRIS_313-10774	INDONESIA	Type13	Ind	Hegar Manah
IRIS_313-10776	INDONESIA	Type13	TropJ	Kabadoka
IRIS_313-10779	INDONESIA	Type13	Ind	KeranDukuh
IRIS_313-10780	INDONESIA	Type13	Jap	KetanLaler
IRIS_313-10781	INDONESIA	Type13	Jap	KetanMlanting
IRIS_313-10783	INDONESIA	Type13	Jap	KetanOsog
IRIS_313-10784	INDONESIA	Type13	Jap	KetanSapi
IRIS_313-10785	INDONESIA	Type13	Jap	KetanSlawi
IRIS_313-10790	INDONESIA	Type13	Jap	Lolawaji
IRIS_313-10791	INDONESIA	Type13	Ind	Mangsur
IRIS_313-10792	INDONESIA	Type13	Ind	Matiang
IRIS_313-10793	INDONESIA	Type13	TropJ	Melik
IRIS_313-10796	INDONESIA	Type13	TropJ	Molog
IRIS_313-10798	INDONESIA	Type13	TropJ	NogoBele2
IRIS_313-10799	INDONESIA	Type13	TropJ	PaeOngga
IRIS_313-10800	INDONESIA	Type13	Jap	PalotanMelati
IRIS_313-10803	INDONESIA	Type13	Jap	Plampeyan
IRIS_313-10805	INDONESIA	Type13	Jap	Pulo
IRIS_313-10808	INDONESIA	Type13	Jap	Rante
IRIS_313-10809	INDONESIA	Type13	Jap	SampangKuning
IRIS_313-10814	INDONESIA	Type13	Ind	Siboras
IRIS_313-10815	INDONESIA	Type13	Jap	Sidjangguk
IRIS_313-10816	INDONESIA	Type13	Jap	SidjeroGundil
IRIS_313-10820	INDONESIA	Type13	Ind	Tjere Mangga
IRIS_313-10824	INDONESIA	Type13	Ind	Hoing Cantel
IRIS_313-10827	Philippines	Type13	TropJ	Binaritos
IRIS_313-10828	Philippines	Type13	TropJ	Ikogan
IRIS_313-10829	Philippines	Type13	TropJ	Inambog
IRIS_313-10830	Philippines	Type13	TropJ	Inaporaonan
IRIS_313-10831	Philippines	Type13	TropJ	Malandi2
IRIS_313-10832	Philippines	Type13	TropJ	Malasay
IRIS_313-10841	INDONESIA	Type13	Jap	KetanNangka
IRIS_313-10842	INDONESIA	Type13	Ind	Lubuk Linggau
IRIS_313-10844	INDONESIA	Type13	Ind	Indo No 7505
IRIS_313-10917	Philippines	Type13	Ind	T Q Qi Hayuqbaba
IRIS_313-10918	Philippines	Type13	Jap	TQQiQinyuhayuha
IRIS_313-10919	Philippines	Type13	Jap	PinidwaQanQipugoPingkitan
IRIS_313-10920	Philippines	Type13	Jap	PinidwaQanQipugoQelek
IRIS_313-10925	NEPAL	Type13	Aus	Kamuli
IRIS_313-10931	Philippines	Type13	TropJ	Pakwalan
IRIS_313-10940	INDONESIA	Type13	Ind	Sitandang
IRIS_313-10950	INDONESIA	Type13	Jap	AsePuluBolong
IRIS_313-10952	INDONESIA	Type13	TropJ	KilangMedu
IRIS_313-10953	INDONESIA	Type13	TropJ	PadiAbungKuning
IRIS_313-10955	INDONESIA	Type13	Ind	Padi Puyuh
IRIS_313-10956	INDONESIA	Type13	Jap	PutusTolo
IRIS_313-10957	INDONESIA	Type13	TropJ	RangkaiKepel
IRIS_313-10958	INDONESIA	Type13	TropJ	RenikBeliti
IRIS_313-10959	INDONESIA	Type13	TropJ	SitaboTabo
IRIS_313-10960	INDONESIA	Type13	TropJ	Sungkai
IRIS_313-10963	BANGLADESH	Type13	Aus	Katakchikon
IRIS_313-10964	BANGLADESH	Type13	Aus	Sadumoni
IRIS_313-10965	BANGLADESH	Type13	Aus	Tilokchan (Sonabethi)
IRIS_313-10976	BANGLADESH	Type13	Aus	Lakhsmi Digha
IRIS_313-10991	Philippines	Type13	TropJ	Ginatos
IRIS_313-10992	Philippines	Type13	TropJ	PilitTapul
IRIS_313-10993	Philippines	Type13	TropJ	Lannab
IRIS_313-10994	Philippines	Type13	Jap	Pangetan
IRIS_313-10996	INDONESIA	Type13	Ind	Bakasi
IRIS_313-10997	INDONESIA	Type13	Ind	Cempo Manggar
IRIS_313-10998	INDONESIA	Type13	Ind	Ketan Raso
IRIS_313-10999	INDONESIA	Type13	TropJ	Landeo
IRIS_313-11001	INDONESIA	Type13	TropJ	PaedaiSobudi
IRIS_313-11003	INDONESIA	Type13	TropJ	PaeMeeto
IRIS_313-11004	INDONESIA	Type13	TropJ	PaeSanggula
IRIS_313-11007	INDONESIA	Type13	Jap	PulutBongo
IRIS_313-11009	INDONESIA	Type13	TropJ	PulutHalapa
IRIS_313-11013	BANGLADESH	Type13	Aus	Boteswar 2
IRIS_313-11014	BANGLADESH	Type13	Aus	Chakila
IRIS_313-11015	BANGLADESH	Type13	Aus	Hanpa
IRIS_313-11016	BANGLADESH	Type13	Aus	Kachilon
IRIS_313-11017	BANGLADESH	Type13	Aus	Loroi
IRIS_313-11018	BANGLADESH	Type13	Aus	Madisa
IRIS_313-11019	BANGLADESH	Type13	Aus	Porang
IRIS_313-11020	PAKISTAN	Type13	Aus	Bamla Suffaid 320
IRIS_313-11024	PAKISTAN	Type13	Aus	Begmi 135
IRIS_313-11027	PAKISTAN	Type13	Aus	Jhona 101
IRIS_313-11029	PAKISTAN	Type13	Aus	Mushkan 340 A
IRIS_313-11031	PAKISTAN	Type13	Aus	Nawan Sathra Bagar 344
IRIS_313-11037	PAKISTAN	Type13	Aus	421
IRIS_313-11097	Philippines	Type13	Ind	Kalagnon
IRIS_313-11111	BANGLADESH	Type13	Aus	Saita
IRIS_313-11117	INDONESIA	Type13	TropJ	KayeliKuning
IRIS_313-11163	BANGLADESH	Type13	Aus	Natel Boro
IRIS_313-11177	INDONESIA	Type13	Ind	Deli Pocong
IRIS_313-11178	INDONESIA	Type13	Ind	Rujak Danan
IRIS_313-11179	INDONESIA	Type13	Ind	Si Ompan Lama
IRIS_313-11182	INDONESIA	Type13	Ind	Cempo Cina
IRIS_313-11183	INDONESIA	Type13	TropJ	KetanLembayungan
IRIS_313-11210	BANGLADESH	Type13	Aus	Zarbasail
IRIS_313-11213	BANGLADESH	Type13	Aus	Narikel Badi
IRIS_313-11248	THAILAND	Type13	TropJ	NiawKhamin
IRIS_313-11311	INDONESIA	Type13	Jap	CicihKapuk
IRIS_313-11313	INDONESIA	Type13	TropJ	PadiRendah
IRIS_313-11314	INDONESIA	Type13	TropJ	Pelau
IRIS_313-11315	INDONESIA	Type13	Ind	Pendek Layung
IRIS_313-11317	INDONESIA	Type13	Ind	Si Ranting
IRIS_313-11318	INDONESIA	Type13	Ind	Tubu
IRIS_313-11322	BANGLADESH	Type13	Aus	Jasure Aus
IRIS_313-11323	BANGLADESH	Type13	Aus	Jhora
IRIS_313-11324	BANGLADESH	Type13	Aus	Kalabokri
IRIS_313-11328	MALAYSIA	Type13	TropJ	PadiBurih
IRIS_313-11329	MALAYSIA	Type13	TropJ	PadiJalaiBela
IRIS_313-11337	Philippines	Type13	TropJ	LawaAn
IRIS_313-11340	Philippines	Type13	TropJ	Minanok
IRIS_313-11346	Philippines	Type13	Ind	Wagwag Puti
IRIS_313-11379	Philippines	Type13	TropJ	Cadidit
IRIS_313-11397	INDONESIA	Type13	TropJ	Tambu
IRIS_313-11424	Philippines	Type13	TropJ	Sinapled
IRIS_313-11441	Philippines	Type13	Ind	Nala
IRIS_313-11448	INDIA	Type13	Ind	Baramanj
IRIS_313-11454	INDIA	Type13	Aus	Bari Sutar
IRIS_313-11462	INDIA	Type13	Ind	Salsi
IRIS_313-11464	Philippines	Type13	TropJ	Carawi
IRIS_313-11465	Philippines	Type13	Ind	Dinorado
IRIS_313-11471	Philippines	Type13	Ind	Culalansi
IRIS_313-11473	Philippines	Type13	Aus	Kintoman
IRIS_313-11481	BANGLADESH	Type13	Aus	Binnaful
IRIS_313-11483	BANGLADESH	Type13	Aus	Boteshshore
IRIS_313-11495	INDONESIA	Type13	Jap	Anenoe
IRIS_313-11498	INDONESIA	Type13	TempJ	PadiHedeng
IRIS_313-11506	INDIA	Type13	Ind	K 15591-4
IRIS_313-11532	Philippines	Type13	Ind	MariaGakit
IRIS_313-11557	BANGLADESH	Type13	Ind	Goria
IRIS_313-11611	THAILAND	Type13	Ind	YahYaw
IRIS_313-11616	INDIA	Type13	Aus	Uprh 31
IRIS_313-11617	INDIA	Type13	Aus	Uprh 33
IRIS_313-11618	INDIA	Type13	Aus	Uprh 58
IRIS_313-11619	INDIA	Type13	Aus	Uprh 166
IRIS_313-11620	INDIA	Type13	Ind	Uprh 197
IRIS_313-11621	INDIA	Type13	Ind	Uprh 265
IRIS_313-11629	NEPAL	Type13	Bas	Latijhabar
IRIS_313-11673	Philippines	Type13	Ind	BuriBuring
IRIS_313-11717	INDONESIA	Type13	Ind	Jati Mani
IRIS_313-11736	Philippines	Type13	Aus	Malagkit
IRIS_313-11737	INDIA	Type13	Ind	Chundi
IRIS_313-11790	MADAGASCAR	Type13	Ind	Varirangahy
IRIS_313-11791	MADAGASCAR	Type13	Ind	Vary Lahy
IRIS_313-11792	MADAGASCAR	Type13	Ind	Vonboangy
IRIS_313-11851	Philippines	Type13	Ind	DunaAl
IRIS_313-11888	PAKISTAN	Type13	Aus	Kangri
IRIS_313-11913	Philippines	Type13	TropJ	Buagkog
IRIS_313-11928	Philippines	Type13	TropJ	DayronMarangras
IRIS_313-11929	Philippines	Type13	TropJ	GilinganMarangras
IRIS_313-11957	THAILAND	Type13	Ind	Daw Luey 4-3
IRIS_313-11970	INDONESIA	Type13	TropJ	BuntuDomba1
IRIS_313-11982	BANGLADESH	Type13	Aus	Porashi
IRIS_313-11994	Philippines	Type13	TropJ	Kalindig
IRIS_313-11995	Philippines	Type13	TropJ	Pinutyukan
IRIS_313-12002	BANGLADESH	Type13	Aus	Lara Boro
IRIS_313-12006	MALAYSIA	Type13	TropJ	PadiHangir
IRIS_313-12027	INDONESIA	Type13	Ind	Aceh (Selection)
IRIS_313-12045	INDONESIA	Type13	TropJ	Buyan
IRIS_313-12051	Philippines	Type13	TropJ	TinoldoMarangras
IRIS_313-12069	INDONESIA	Type13	TropJ	PulutMas
IRIS_313-12070	MALAYSIA	Type13	TropJ	Babeliong
IRIS_313-12073	Philippines	Type13	TropJ	Kasignayan
IRIS_313-12164	CAMBODIA	Type13	TropJ	PaYangNoeugn
IRIS_313-12183	NEPAL	Type13	Aus	Setya
IRIS_313-7883	INDONESIA	Type13	TropJ	Ganigi
IRIS_313-7885	INDONESIA	Type13	TropJ	Gogo
IRIS_313-8252	BANGLADESH	Type13	Aus	Jagli Boro
IRIS_313-8279	MALAYSIA	Type13	TropJ	Sawah
IRIS_313-8302	BHUTAN	Type13	TempJ	Kamja
IRIS_313-8314	INDONESIA	Type13	Ind	BeureumMeulit
IRIS_313-8342	Sri Lanka	Type13	Aus	Kurulu Wee (White)
IRIS_313-8356	Philippines	Type13	TempJ	Blicca
IRIS_313-8381	MALAYSIA	Type13	TropJ	PurakSiriba
IRIS_313-8390	PAKISTAN	Type13	Aus	Sufaid 246
IRIS_313-8410	BANGLADESH	Type13	Aus	Jabor Sail
IRIS_313-8431	Philippines	Type13	TropJ	Bocao
IRIS_313-8536	INDONESIA	Type13	Ind	Ng Karan De
IRIS_313-8572	Philippines	Type13	TropJ	Onoy
IRIS_313-8594	Philippines	Type13	TempJ	Minatanda
IRIS_313-8626	MALAYSIA	Type13	TropJ	Banjang
IRIS_313-8655	PAKISTAN	Type13	Aus	Tak
IRIS_313-8664	INDONESIA	Type13	Bas	Sitoru
IRIS_313-8699	Sri Lanka	Type13	Ind	Balasuriya A
IRIS_313-8721	BANGLADESH	Type13	Aus	Holoi Bash (Soloi Bash)
IRIS_313-8789	BANGLADESH	Type13	Aus	Lalsaita
IRIS_313-8791	INDONESIA	Type13	Ind	Arang
IRIS_313-8864	BANGLADESH	Type13	Ind	Noroi
IRIS_313-8865	INDONESIA	Type13	TropJ	PadiSepah
IRIS_313-8872	THAILAND	Type13	TropJ	571
IRIS_313-8894	MALAYSIA	Type13	TropJ	Lekatan
IRIS_313-8955	MALAYSIA	Type13	TropJ	LasatPutih
IRIS_313-8963	BANGLADESH	Type13	Aus	Bathuri
IRIS_313-8986	INDIA	Type13	Ind	Arc 10754
IRIS_313-9005	INDONESIA	Type13	Ind	Tjere Sugi
IRIS_313-9050	MALAYSIA	Type13	TropJ	Angkarong
IRIS_313-9101	MALAYSIA	Type13	Jap	Darawal
IRIS_313-9108	BANGLADESH	Type13	Aus	Rayada
IRIS_313-9129	INDONESIA	Type13	TropJ	Layandabu
IRIS_313-9187	MALAYSIA	Type13	TropJ	Wangkod
IRIS_313-9239	INDONESIA	Type13	TempJ	Rimbun
IRIS_313-9283	PAKISTAN	Type13	Aus	Tak Sufaid
IRIS_313-9313	INDIA	Type13	Ind	Arc 10799
IRIS_313-9314	INDONESIA	Type13	Ind	Kaakaran
IRIS_313-9325	BANGLADESH	Type13	Ind	Sada Rupa
IRIS_313-9368	BANGLADESH	Type13	Aus	Chandarhat
IRIS_313-9375	MALAYSIA	Type13	Jap	Pulutan
IRIS_313-9389	Philippines	Type13	TropJ	KinandangBusiksik
IRIS_313-9405	INDONESIA	Type13	TropJ	IngsaBelanak
IRIS_313-9422	BANGLADESH	Type13	Aus	Chungur Bali
IRIS_313-9423	Philippines	Type13	TropJ	Aguyod
IRIS_313-9449	PAKISTAN	Type13	Aus	Jambali
IRIS_313-9470	INDONESIA	Type13	TropJ	SahuloFacheSoyo
IRIS_313-9558	MALAYSIA	Type13	Bas	Limbayan
IRIS_313-9572	BHUTAN	Type13	Ind	Asu
IRIS_313-9600	THAILAND	Type13	Ind	E Long Mah
IRIS_313-9616	Philippines	Type13	TempJ	InitlogDalag
IRIS_313-9626	BANGLADESH	Type13	Aus	Kalia
IRIS_313-9661	BANGLADESH	Type13	Aus	Lenja Murali
IRIS_313-9691	INDONESIA	Type13	Jap	Sifarasi
IRIS_313-9695	PAKISTAN	Type13	Ind	Solay Ghat
IRIS_313-9740	MADAGASCAR	Type13	Ind	Rojofotsy
IRIS_313-9742	MADAGASCAR	Type13	TropJ	Lohambitro
IRIS_313-9745	MADAGASCAR	Type13	Jap	VaryMalady
IRIS_313-9867	Sri Lanka	Type13	Ind	Sigardis
IRIS_313-9897	Philippines	Type13	Jap	Bikyat
IRIS_313-9928	Philippines	Type13	TropJ	DeoKitan
IRIS_313-9929	Philippines	Type13	TropJ	Gobyerno
IRIS_313-9949	Sri Lanka	Type13	Aus	Pannithi
CAAS_B029	INDIA	Type7	Ind	Dumai
CAAS_CX60	INDIA	Type7	Ind	Basmati
IRIS_313-10744	INDONESIA	Type7	Jap	Sipon
IRIS_313-10751	VIETNAM	Type7	Ind	Lua Chum
IRIS_313-10762	INDONESIA	Type7	Ind	Bandi
IRIS_313-10777	INDONESIA	Type7	Ind	Kamas
IRIS_313-10810	INDONESIA	Type7	Ind	Segon Benggala
IRIS_313-10819	INDONESIA	Type7	Ind	Tjere Ener
IRIS_313-10821	INDONESIA	Type7	Ind	Tj Perak
IRIS_313-10823	INDONESIA	Type7	Ind	Utri Deli
IRIS_313-10954	INDONESIA	Type7	Ind	Padi Grundul 1
IRIS_313-11000	INDONESIA	Type7	Ind	Mairul
IRIS_313-11011	INDONESIA	Type7	Ind	Sunar
IRIS_313-11078	LAOS	Type7	Ind	Non Hai
IRIS_313-11162	INDONESIA	Type7	Ind	Sabran
IRIS_313-11206	BANGLADESH	Type7	Ind	Kumri
IRIS_313-11234	Philippines	Type7	Ind	Ligungtung
IRIS_313-11342	Philippines	Type7	Ind	Podao
IRIS_313-11383	VIETNAM	Type7	Ind	Chiem Ngan
IRIS_313-11493	INDIA	Type7	TropJ	Ar 133
IRIS_313-11500	INDONESIA	Type7	Ind	Skk
IRIS_313-11690	BHUTAN	Type7	TropJ	Kochum
IRIS_313-11722	BANGLADESH	Type7	Ind	Kaberi
IRIS_313-11889	PAKISTAN	Type7	Ind	Murgi Brinj
IRIS_313-11893	VIETNAM	Type7	Ind	Khau Danh
IRIS_313-11934	Philippines	Type7	Ind	Kanato
IRIS_313-12067	Philippines	Type7	Ind	531
IRIS_313-12229	LAOS	Type7	Ind	Tam
IRIS_313-12269	MYANMAR	Type7	Ind	Shwewarhnan
IRIS_313-12354	LAOS	Type7	Ind	Nasaeng
IRIS_313-12355	LAOS	Type7	Ind	Nasaeng
IRIS_313-8368	INDONESIA	Type7	Ind	Mentik Tjere Belut
IRIS_313-8732	THAILAND	Type7	Ind	Wp 36
IRIS_313-8744	INDONESIA	Type7	Ind	Remol
IRIS_313-8783	Sri Lanka	Type7	Ind	105
IRIS_313-8812	INDONESIA	Type7	Aus	Relly
IRIS_313-8930	BANGLADESH	Type7	Ind	Mukkala Bazal
IRIS_313-8932	BANGLADESH	Type7	Ind	Patisail
IRIS_313-8987	MALAYSIA	Type7	TropJ	Seribu
IRIS_313-9590	INDONESIA	Type7	Ind	Ketan Serang
nivara	India	Wild	nivara	O. nivara
rufipogon	Malaysia	Wild	Rufipogon	O. rufipogon
W0123-1	India	Wild	OrI	O. rufipogon
W0141	India	Wild	OrIIIb	O. rufipogon
W0170	Thailand	Wild	OrI	O. rufipogon
W1687	India	Wild	OrII	O. rufipogon
W1698	Thailand	Wild	OrI	O. rufipogon
W1739	India	Wild	OrIIIb	O. rufipogon
W1754	India	Wild	OrI	O. rufipogon
W1777	India	Wild	OrIIIb	O. rufipogon
W1943	China	Wild	OrIIIa	O. rufipogon
W1979	Indonesia	Wild	OrII	O. rufipogon
W2012	India	Wild	OrIIIb	O. rufipogon
W3078-2	China	Wild	OrIIIa	O. rufipogon
W3095-2	China	Wild	OrIIIa	O. rufipogon
