# Supplementary material for: Studies of rice Hd1 haplotypes worldwide reveal adaptation of flowering time to different environments
Source: PLoS One. 2020 Sep 17;15(9):e0239028. doi: 10.1371/journal.pone.0239028 (PMC7498076; doi:10.1371/journal.pone.0239028)
Supplement: S2 Table — (XLSX) [file pone.0239028.s004.xlsx]

## Sheet: Type 2
Acc_number	Acc_name_1	rice_type	Country	reources
CAAS_B184	CHANH 148	Indica	Vietnam	3K
IRIS_313-11384	CHIEM TONG NHAT 1	Indica	VIETNAM	3K

## Sheet: Type 3
Acc_number	Acc_name_1	rice_type	Country	Resources
CAAS_CX3	BR24	Indica	Bangladesh	3K
CAAS_CX123	Yu Qiu Gu	Indica	China	3K
IRIS_313-10129	SAN SHIH TSI	Indica	CHINA	3K
IRIS_313-11796	DU GEN CHUAN	Tropical japonica	CHINA	3K
IRIS_313-11852	BAI MI ZAI 7	Indica	CHINA	3K
IRIS_313-11856	DA HEI GU	Indica	CHINA	3K
IRIS_313-11858	DA TIE ZHAN	Indica	CHINA	3K
IRIS_313-11950	MI GU	Indica	CHINA	3K
IRIS_313-9324	CHIH SHEN LI	Indica	CHINA	3K
IRIS_313-9372	WI-BIR-SHUN	Indica	CHINA	3K
IRIS_313-9469	TSAO SHENG LI 1	Indica	CHINA	3K
IRIS_313-9723	AI-ZI-HUNG	Indica	CHINA	3K
IRIS_313-11152	AC74	Indica	INDIA	3K
IRIS_313-8435	UPRH233	Indica	INDIA	3K
IRIS_313-9605	NCS194	Indica	INDIA	3K
IRIS_313-11157	T. KAUG PAO	Indica	TAIWAN	3K
IRIS_313-11692	CHIAYI-WU-K'O	Indica	TAIWAN	3K
IRIS_313-11980	HSINCHU AI CHIO CHIENG	Indica	TAIWAN	3K
IRIS_313-9705	TAITUNG WOO-LI	Indica	TAIWAN	3K
IRIS_313-9758	I-KUNG-PAO	Aus/boro	TAIWAN	3K
IRIS_313-9822	CRILLO LA FRIA	Indica	VENEZUELA	3K

## Sheet: Type 7
Acc_number	Acc_name_1	rice_type	Country	Resources
CAAS_B019	Buleida A-75	Indica	Mexico	3K
CAAS_B024	Xianluosichi	Indica	Thailand	3K
CAAS_B029	Dumai	Indica	India	3K
CAAS_B033	BW 293-2	Indica	Sri Lanka	3K
CAAS_B035	American Rice	Indica	United States	3K
CAAS_B039	IRAT 10	Intermediate type	Ivory Coast	3K
CAAS_B047	Zhenfu 8	Intermediate type	Japan	3K
CAAS_B051	GZ 1368-5-4	Indica	Egypt	3K
CAAS_B055	YR196	japonica	Australia	3K
CAAS_B058	Erjiunan 1	Indica	China	3K
CAAS_B063	Guizhao 2	Indica	China	3K
CAAS_B065	Huangsiguizhan	Indica	China	3K
CAAS_B079	Esiniu	Indica	China	3K
CAAS_B081	Heidu 4	Indica	China	3K
CAAS_B084	Bawangbian 1	Intermediate type	China	3K
CAAS_B085	Xugunuo	Indica	China	3K
CAAS_B086	Muguanuo	Intermediate type	China	3K
CAAS_B088	San**Qishiluo	Indica	China	3K
CAAS_B105	Baoxuan 21	Indica	China	3K
CAAS_B115	Aimakang	Indica	China	3K
CAAS_B128	Sibeitizhao 6	Indica	China	3K
CAAS_B138	Gu 154	Indica	China	3K
CAAS_B139	IR 661-1	Indica	China	3K
CAAS_B141	Geng 7623	Intermediate type	China	3K
CAAS_B142	Ninghui 21	Intermediate type	China	3K
CAAS_B146	JWR 221	Indica	China	3K
CAAS_B147	Baikehanhe	Indica	China	3K
CAAS_B149	Haoxiang	Indica	China	3K
CAAS_B153	Qingsiai 16B	Indica	China	3K
CAAS_B156	G Zhenshan 97B	Indica	China	3K
CAAS_B157	88B	Indica	China	3K
CAAS_B158	Taizhong 65/taizhongHR539	Intermediate type	China	3K
CAAS_B159	Taizhongzailai 1/taizhong65	Indica	China	3K
CAAS_B187	RP 1570-44-1	Indica	India	3K
CAAS_B194	ECIA 179-S13	Indica	Cuba	3K
CAAS_B195	PMS 10B	Indica	India	3K
CAAS_B200	Jinyou 1	Indica	China	3K
CAAS_B201	Chengnongshuijing	Indica	China	3K
CAAS_B202	Baoxie 123B	Indica	China	3K
CAAS_B217	Honggu	Indica	China	3K
CAAS_B221	Fanhaopi	Aus	China	3K
CAAS_B227	Menjiagao 1	Indica	China	3K
CAAS_B232	Xiangaizao 10hao	Indica	China	3K
CAAS_B242	Gui 630	Indica	China	3K
CAAS_B244	Xiangdao	Indica	China	3K
CAAS_B255	Dianrui 409B	Indica	China	3K
CAAS_B260	Mamagu	Indica	China	3K
CAAS_CX115	Yun hui 72	Indica	China	3K
CAAS_CX119	P59279	Indica	-	3K
CAAS_CX12	Huagengxian 74	Indica	China	3K
CAAS_CX121	Guang122	Indica	China	3K
CAAS_CX126	IRBB60	Indica	Philippines	3K
CAAS_CX13	R644	Indica	China	3K
CAAS_CX134	IRBB7	Indica	Philippines	3K
CAAS_CX144	Hta7204	Indica	-	3K
CAAS_CX145	Minghui 63	Indica	China	3K
CAAS_CX15	Y134	Indica	China	3K
CAAS_CX156	MR84	Indica	Malaysia	3K
CAAS_CX161	IR42	Indica	Philippines	3K
CAAS_CX162	TN1	Indica	Taiwan	3K
CAAS_CX17	Yuexiangzhan	Indica	China	3K
CAAS_CX182	SLG1	Indica	Japan	3K
CAAS_CX19	Zhong 413	Indica	China	3K
CAAS_CX2	BR11	Indica	Bangladesh	3K
CAAS_CX20	Zihui 100	Indica	China	3K
CAAS_CX206	IR2061-522-6-9	Indica	Philippines	3K
CAAS_CX207	Gaozi	Indica	China	3K
CAAS_CX210	Qb_604	Indica	China	3K
CAAS_CX218	Type3	Indica	India	3K
CAAS_CX22	PR106	Indica	India	3K
CAAS_CX231	IR52561-UBN-1-1-2	Indica	Philippines	3K
CAAS_CX232	IR55419-04	Indica	Philippines	3K
CAAS_CX233	IR58821-23-1-3-1	Indica	Philippines	3K
CAAS_CX235	NSIC RC9 (APO)	Indica	Philippines	3K
CAAS_CX238	BW311-9	Indica	Philippines	3K
CAAS_CX24	TKM 9	Indica	India	3K
CAAS_CX247	IRAT144	Indica	Indonesia	3K
CAAS_CX249	2004	Indica	China	3K
CAAS_CX250	829	Intermediate type	China	3K
CAAS_CX26	Amol3(Sana)	Intermediate type	Iran	3K
CAAS_CX263	PADISENEMOK	Intermediate type	-	3K
CAAS_CX265	MONOLAYA	Intermediate type	United States	3K
CAAS_CX267	IET1444	Indica	India	3K
CAAS_CX268	ARROZVERMELHO	Indica	Philippines	3K
CAAS_CX270	TAICHUNGNATIVE1	Indica	Taiwan	3K
CAAS_CX273	NONA BOKRA	Indica	India	3K
CAAS_CX274	IR26	Indica	Philippines	3K
CAAS_CX275	IR34	Indica	Philippines	3K
CAAS_CX278	IR68	Indica	Philippines	3K
CAAS_CX28	Gayabyeo	Intermediate type	Korea	3K
CAAS_CX281	IR68897B	Indica	Philippines	3K
CAAS_CX282	Lijiangxintuanheigu	Intermediate type	China	3K
CAAS_CX288	D11	Indica	China	3K
CAAS_CX291	D15	Indica	China	3K
CAAS_CX296	IR74	Indica	Philippines	3K
CAAS_CX30	MR185	Intermediate type	Malaysia	3K
CAAS_CX303	LX2007	Indica	China	3K
CAAS_CX304	Luyin 46	Indica	China	3K
CAAS_CX305	ZH5	Intermediate type	China	3K
CAAS_CX313	R106	Indica	China	3K
CAAS_CX314	117	Indica	China	3K
CAAS_CX318	Heiheaihui	Indica	China	3K
CAAS_CX319	Mengguandamagu	Indica	China	3K
CAAS_CX33	Shwe Thwe Yin Hyv	Intermediate type	Myanmar	3K
CAAS_CX340	Hua 564	Indica	China	3K
CAAS_CX341	Hua 565	Indica	China	3K
CAAS_CX342	Wanxian 763	Intermediate type	China	3K
CAAS_CX343	Wanxian 77	Indica	China	3K
CAAS_CX346	SAGC－4	Indica	China	3K
CAAS_CX347	SAGC－7	Intermediate type	China	3K
CAAS_CX348	Zhonghua 1	Indica	China	3K
CAAS_CX357	PSBRC80	Indica	Philippines	3K
CAAS_CX358	PSBRC82	Indica	Philippines	3K
CAAS_CX360	Y075	Indica	-	3K
CAAS_CX361	G341	Indica	-	3K
CAAS_CX362	YZX1	Indica	-	3K
CAAS_CX363	YZX2	Indica	-	3K
CAAS_CX364	42686	Indica	-	3K
CAAS_CX365	Compact Plant Type Material	Intermediate type	China	3K
CAAS_CX369	IRBB62	Indica	Philippines	3K
CAAS_CX370	Chenghui 727	Intermediate type	China	3K
CAAS_CX378	Huhan 15	Indica	China	3K
CAAS_CX379	Nionoka	Indica	Mali	3K
CAAS_CX381	Adny 11	Indica	-	3K
CAAS_CX385	NPT-100	Intermediate type	China	3K
CAAS_CX386	NPT-114	Indica	China	3K
CAAS_CX387	1088	Indica	-	3K
CAAS_CX388	KR200	Indica	Thailand	3K
CAAS_CX392	SARD	Indica	-	3K
CAAS_CX393	Huangsizhan	Indica	China	3K
CAAS_CX394	Molizhanxuan	Indica	China	3K
CAAS_CX399	Matatag2	Indica	Philippines	3K
CAAS_CX4	93072	Intermediate type	China	3K
CAAS_CX42	IR68552-55-3-2	Indica	Philippines	3K
CAAS_CX43	IR66897B	Indica	Philippines	3K
CAAS_CX431	Duoxi 1	Intermediate type	China	3K
CAAS_CX46	Pusa(Basmati 1)	Intermediate type	India	3K
CAAS_CX48	PT60	Intermediate type	China	3K
CAAS_CX5	108S	Indica	China	3K
CAAS_CX50	Ai Zi DAO	Indica	China	3K
CAAS_CX52	Diandun 502	Indica	China	3K
CAAS_CX53	Jiangxisimiao	Indica	China	3K
CAAS_CX60	Basmati	Indica	India	3K
CAAS_CX61	Bhavani	Indica	India	3K
CAAS_CX64	IRAT 352	Indica	Philippines	3K
CAAS_CX68	MR106	Indica	Malaysia	3K
CAAS_CX69	MR167	Indica	Malaysia	3K
CAAS_CX73	IR6	Indica	Philippines	3K
CAAS_CX75	At354	Indica	Sri Lanka	3K
CAAS_CX79	Cs94	Indica	Vietnam	3K
CAAS_CX8	Chenghui 448	Indica	China	3K
CAAS_CX80	OM1706	Indica	Vietnam	3K
CAAS_CX82	X21	Indica	Vietnam	3K
CAAS_CX83	X22	Indica	Vietnam	3K
CAAS_CX84	X23	Indica	Vietnam	3K
CAAS_CX86	C70	Indica	Vietnam	3K
CAAS_CX87	Q5	Indica	Vietnam	3K
CAAS_CX88	Huanyangnian	Indica	China	3K
CAAS_CX89	M202	Intermediate type	United States	3K
CAAS_CX9	Fengaizhan	Indica	China	3K
CAAS_CX94	Swarna	Indica	india	3K
CAAS_CX96	Ajaya	Indica	india	3K
CAAS_CX97	Budda	Indica	india	3K
IRIS_313-10000	SUWEON 311	Indica	SOUTH KOREA	3K
IRIS_313-10001	C 662083	Indica	TAIWAN	3K
IRIS_313-10002	BW295-5	Indica	Sri Lanka	3K
IRIS_313-10016	BOHOTO BALOOCHESTAN	Basmati/sadri	IRAN	3K
IRIS_313-10040	MILYANG 77	Indica	SOUTH KOREA	3K
IRIS_313-10047	EX MARABA-GURUKU	Indica	NIGERIA	3K
IRIS_313-10054	TOC-5430	Indica	PANAMA	3K
IRIS_313-10148	CAUVERY	Indica	INDIA	3K
IRIS_313-10161	BR-IRGA-409	Indica	BRAZIL	3K
IRIS_313-10167	IR 56	Indica	Philippines	3K
IRIS_313-10220	EPEAL 102	Indica	BRAZIL	3K
IRIS_313-10234	PSBRC50	Indica	Philippines	3K
IRIS_313-10235	PSBRC68	Indica	Philippines	3K
IRIS_313-10260	CEA 3	Indica	PARAGUAY	3K
IRIS_313-10263	CUYAMEL 3820	Indica	MEXICO	3K
IRIS_313-10268	FONAIAP 2	Indica	VENEZUELA	3K
IRIS_313-10271	IA CUBA 17	Indica	CUBA	3K
IRIS_313-10274	ICTA CRISPO 38	Indica	GUATEMALA	3K
IRIS_313-10275	ICTA MOTAGUA	Indica	GUATEMALA	3K
IRIS_313-10279	JUMA 62	Indica	DOMINICAN REPUBLIC	3K
IRIS_313-10285	SICAN	Indica	PERU	3K
IRIS_313-10287	UQUIHUA	Indica	PERU	3K
IRIS_313-10290	ELONI	Indica	SURINAME	3K
IRIS_313-10294	IR 21015-72-3-3-3-1	Indica	Philippines	3K
IRIS_313-10298	3210	Indica	Sri Lanka	3K
IRIS_313-10301	IRGA 959-1-2-2F-4-1-4A-6-CA-6X	Indica	BRAZIL	3K
IRIS_313-10307	INIAP 6	Indica	ECUADOR	3K
IRIS_313-10314	INIAP 10	Tropical japonica	ECUADOR	3K
IRIS_313-10318	RUSTIC	Indica	GUYANA	3K
IRIS_313-10333	B 6136-3-TB-0-1-5	Indica	INDONESIA	3K
IRIS_313-10334	B 6136 E-3-TB-0-1-5	Indica	INDONESIA	3K
IRIS_313-10337	B 6149 F-MR-7	Indica	INDONESIA	3K
IRIS_313-10352	CT 9737-6-1-1-2-2P-M	Indica	Colombia	3K
IRIS_313-10353	HP 3319-2WX-6-4-1-B	Indica	SOUTH KOREA	3K
IRIS_313-10357	IR 52718-B-B-6-B-B-1-1	Indica	Philippines	3K
IRIS_313-10359	IR 53650-2B-10-1-2-1	Temperate japonica	Philippines	3K
IRIS_313-10360	IR 57514-PMI 5-B-1-2	Indica	Philippines	3K
IRIS_313-10361	IR 63295-AC 209-7	Indica	Philippines	3K
IRIS_313-10366	IR 65483-111-5-9-2-11	Indica	Philippines	3K
IRIS_313-10374	IR 69502-6-SRN-3-UBN-1-B	Indica	Philippines	3K
IRIS_313-10392	IR 77390-1-6-4-19-1-B	Indica	Philippines	3K
IRIS_313-10394	IR 80310-12-B-1-3-B	Indica	Philippines	3K
IRIS_313-10396	IR 80340-23-B-12-6-B	Indica	Philippines	3K
IRIS_313-10397	IRGA 318-11-6-9-2B	Indica	Colombia	3K
IRIS_313-10398	IRGA 318-11-9-2A	Indica	Colombia	3K
IRIS_313-10400	IRGA 370-38-1-1F-C4-2	Indica	Colombia	3K
IRIS_313-10401	IRGA 370-42-1-1F-C-1	Indica	Colombia	3K
IRIS_313-10402	IRGA 411-1-6-1F-A	Indica	Colombia	3K
IRIS_313-10403	IRGA 659-1-2-2-2	Indica	Colombia	3K
IRIS_313-10412	RR 272-17-829	Indica	INDONESIA	3K
IRIS_313-10417	UPR 1201-1-20-1	Indica	INDIA	3K
IRIS_313-10423	YN 1353-3	Japonica	MYANMAR	3K
IRIS_313-10450	CHAN KU	Indica	CHINA	3K
IRIS_313-10452	LING TA 150	Indica	CHINA	3K
IRIS_313-10497	CE-IN-TSAN	Indica	CHINA	3K
IRIS_313-10503	HA-GOO	Indica	CHINA	3K
IRIS_313-10515	TAICHUNG WOO-GEN 2	Indica	TAIWAN	3K
IRIS_313-10572	KOTHMALLI KARUPPAN	Indica	NIGERIA	3K
IRIS_313-10585	UKON-NISHIKI	Intermediate type	JAPAN	3K
IRIS_313-10705	PADI PULOT MELAYANG	Intermediate type	MALAYSIA	3K
IRIS_313-10744	SIPON	Japonica	INDONESIA	3K
IRIS_313-10751	LUA CHUM	Indica	VIETNAM	3K
IRIS_313-10753	ZACATEPEC	Indica	UNITED STATES	3K
IRIS_313-10754	KH998	Indica	INDIA	3K
IRIS_313-10762	BANDI	Indica	INDONESIA	3K
IRIS_313-10777	KAMAS	Indica	INDONESIA	3K
IRIS_313-10810	SEGON BENGGALA	Indica	INDONESIA	3K
IRIS_313-10819	TJERE ENER	Indica	INDONESIA	3K
IRIS_313-10821	TJ. PERAK	Indica	INDONESIA	3K
IRIS_313-10823	UTRI DELI	Indica	INDONESIA	3K
IRIS_313-10954	PADI GRUNDUL 1	Indica	INDONESIA	3K
IRIS_313-11000	MAIRUL	Indica	INDONESIA	3K
IRIS_313-11010	PULUT PUTIH	Indica	INDONESIA	3K
IRIS_313-11011	SUNAR	Indica	INDONESIA	3K
IRIS_313-11078	Non hai	Indica	LAOS	3K
IRIS_313-11108	-	Indica	LIBERIA	3K
IRIS_313-11122	IR 1813-694-2	Indica	Philippines	3K
IRIS_313-11160	-	Indica	LIBERIA	3K
IRIS_313-11162	SABRAN	Indica	INDONESIA	3K
IRIS_313-11199	SYNTHETIC SATIVA	Indica	INDIA	3K
IRIS_313-11206	KUMRI	Indica	BANGLADESH	3K
IRIS_313-11233	SPR7284-57-5	Indica	THAILAND	3K
IRIS_313-11234	LIGUNGTUNG	Indica	Philippines	3K
IRIS_313-11237	TAICHUNG SEN-YU 214	Indica	TAIWAN	3K
IRIS_313-11240	CR157-392-4	Indica	INDIA	3K
IRIS_313-11243	RATNAGIRI 45-2	Aus/boro	INDIA	3K
IRIS_313-11244	W 1014-162	Indica	INDIA	3K
IRIS_313-11247	RP1153-20-14	Indica	INDIA	3K
IRIS_313-11249	IR 4535-PP 23-6-8-1	Indica	Philippines	3K
IRIS_313-11250	IR 9560-2-6-3	Indica	Philippines	3K
IRIS_313-11251	IR 4500-5-1-1	Indica	Philippines	3K
IRIS_313-11296	ARC 12800	Indica	INDIA	3K
IRIS_313-11325	BLM70	Indica	Philippines	3K
IRIS_313-11342	PODAO	Indica	Philippines	3K
IRIS_313-11355	CN44-40-7	Indica	INDIA	3K
IRIS_313-11357	CR579-1-3	Indica	INDIA	3K
IRIS_313-11383	CHIEM NGAN	Indica	VIETNAM	3K
IRIS_313-11385	IR 9747 SEL	Indica	Philippines	3K
IRIS_313-11423	C 1016-1	Indica	Philippines	3K
IRIS_313-11431	C 166-135	Indica	Philippines	3K
IRIS_313-11433	MR136-1	Tropical japonica	INDIA	3K
IRIS_313-11437	CAMPECHE A79	Temperate japonica	MEXICO	3K
IRIS_313-11438	ZACATEPEC A79	Tropical japonica	MEXICO	3K
IRIS_313-11480	PR106	Aus/boro	INDIA	3K
IRIS_313-11493	AR 133	Tropical japonica	INDIA	3K
IRIS_313-11500	SKK	Indica	INDONESIA	3K
IRIS_313-11513	CHATO	Tropical japonica	ECUADOR	3K
IRIS_313-11517	IR 4432-28-5	Indica	Philippines	3K
IRIS_313-11538	J 6 IR520(WC693)	Tropical japonica	Philippines	3K
IRIS_313-11572	BAI MI TIE QIU	Indica	CHINA	3K
IRIS_313-11577	LANG QIAN CHE	Temperate japonica	CHINA	3K
IRIS_313-11579	SHAN GU	Indica	CHINA	3K
IRIS_313-11588	MR69	Intermediate type	MALAYSIA	3K
IRIS_313-11639	NCS349	Indica	INDIA	3K
IRIS_313-11690	KOCHUM	Tropical japonica	BHUTAN	3K
IRIS_313-11714	CHAMPION	Indica	GUYANA	3K
IRIS_313-11722	KABERI	Indica	BANGLADESH	3K
IRIS_313-11731	QING TAI AI	Indica	CHINA	3K
IRIS_313-11733	SHUANG BAI AI 2	Indica	CHINA	3K
IRIS_313-11734	SI CHAO 1	Indica	CHINA	3K
IRIS_313-11750	L 10595	Indica	CHINA	3K
IRIS_313-11763	PJ110	Indica	CAMEROON	3K
IRIS_313-11802	JIE CAO ZHAN	Temperate japonica	CHINA	3K
IRIS_313-11805	XI HONG GU	Indica	CHINA	3K
IRIS_313-11807	R 582	Indica	Colombia	3K
IRIS_313-11808	R 762	Aus/boro	Colombia	3K
IRIS_313-11853	BU ZHI MING	Indica	CHINA	3K
IRIS_313-11854	CHI GU	Indica	CHINA	3K
IRIS_313-11857	DA LI BAI 63	Indica	CHINA	3K
IRIS_313-11860	GUA PAI GU	Indica	CHINA	3K
IRIS_313-11867	KE SHU BAI	Indica	CHINA	3K
IRIS_313-11868	LIU LI YOU	Indica	CHINA	3K
IRIS_313-11869	MA WEI ZHAN	Indica	CHINA	3K
IRIS_313-11871	SAN ZHAO QI	Indica	CHINA	3K
IRIS_313-11886	IR 4683-54-2	Indica	Philippines	3K
IRIS_313-11887	IR 19058-107-1	Indica	Philippines	3K
IRIS_313-11889	MURGI BRINJ	Indica	PAKISTAN	3K
IRIS_313-11893	KHAU DANH	Indica	VIETNAM	3K
IRIS_313-11902	CEMPO TURI	Indica	INDONESIA	3K
IRIS_313-11930	ITA 117	Indica	NIGERIA	3K
IRIS_313-11934	KANATO	Indica	Philippines	3K
IRIS_313-11937	KUNJUKUNJU	Indica	INDIA	3K
IRIS_313-11941	MOUI SAMBA	Indica	BURKINA FASO	3K
IRIS_313-11953	SAN BAO GU	Indica	CHINA	3K
IRIS_313-11954	XIA HONG GU	Indica	CHINA	3K
IRIS_313-11955	YE DA GU	Indica	CHINA	3K
IRIS_313-11956	JUNGEMARSI	Intermediate type	NEPAL	3K
IRIS_313-11960	PORONG	Indica	INDONESIA	3K
IRIS_313-11966	QI GU	Indica	CHINA	3K
IRIS_313-11978	IR 5657-33-2	Indica	Philippines	3K
IRIS_313-11979	IR 19661-364-1-2-3	Indica	Philippines	3K
IRIS_313-11987	IR 10120-7-2-1-4	Indica	Philippines	3K
IRIS_313-11990	TAISEN GLUTINOUS YU 1157	Indica	TAIWAN	3K
IRIS_313-12009	PO HE	Indica	CHINA	3K
IRIS_313-12010	YAN ZHAN	Indica	CHINA	3K
IRIS_313-12012	ZAO LENG SHUI ZHAN	Indica	CHINA	3K
IRIS_313-12015	DOGON IRI	Indica	NIGERIA	3K
IRIS_313-12033	GAO JIAO HONG	Indica	CHINA	3K
IRIS_313-12067	-	Indica	Philippines	3K
IRIS_313-12135	PERUBAK LUEY	Indica	MALAYSIA	3K
IRIS_313-12229	TAM	Indica	LAOS	3K
IRIS_313-12232	TE SAN AI 2	Indica	CHINA	3K
IRIS_313-12234	ANLINGWUBAILI	Indica	CHINA	3K
IRIS_313-12236	LAOZAOGU	Indica	CHINA	3K
IRIS_313-12237	WUGU	Indica	CHINA	3K
IRIS_313-12269	SHWEWARHNAN	Indica	MYANMAR	3K
IRIS_313-12273	AIJIAONANTE	Indica	CHINA	3K
IRIS_313-12319	PSBRC18	Indica	Philippines	3K
IRIS_313-12354	Nasaeng	Indica	LAOS	3K
IRIS_313-12355	Nasaeng	Indica	LAOS	3K
IRIS_313-15897	SANHUANGZHAN NO 2	Indica	China	3K
IRIS_313-15899	IR 45427-2B-2-2B-1-1	Indica	Philippines	3K
IRIS_313-15900	IR 84196-12-32(SAMBHA MAHSURI + SUB1)	Indica	Philippines	3K
IRIS_313-15902	IR 77186-122-2-2-3	Indica	Philippines	3K
IRIS_313-15906	IR 73571-3B-11-3-K2	Indica	Philippines	3K
IRIS_313-7635	SEQ93	Indica	-	3K
IRIS_313-7636	ADNY 11	Indica	Mali	3K
IRIS_313-7641	B 6144-MR-6-0-0	Indica	Indonesia	3K
IRIS_313-7664	CICA 8	Tropical japonica	Colombia	3K
IRIS_313-7665	CT 6510-24-1-2	Indica	Colombia	3K
IRIS_313-7684	IR 1561-228-3-3	Indica	Philippines	3K
IRIS_313-7685	IR 19746-28-2-2	Indica	Philippines	3K
IRIS_313-7688	IR 22	Temperate japonica	Philippines	3K
IRIS_313-7689	IR 2307-247-2-2-3	Indica	Philippines	3K
IRIS_313-7691	IR 28	Indica	Philippines	3K
IRIS_313-7696	IR 55411-50	Indica	Philippines	3K
IRIS_313-7719	KOGONI 91-1	Temperate japonica	Mali	3K
IRIS_313-7766	SAHEL 108	Indica	Senegal	3K
IRIS_313-7770	SAMBALA MALO	Indica	Mali	3K
IRIS_313-7773	SEBERANG MR77	Indica	Mali	3K
IRIS_313-7780	SONA(IET 1991)	Indica	INDIA	3K
IRIS_313-7792	TSIPALA 1231	Indica	Madagascar	3K
IRIS_313-7797	UPL RI-7	Intermediate type	Philippines	3K
IRIS_313-7807	WAS 170-B-B-1-1	Indica	Senegal	3K
IRIS_313-7815	WAS 198-B-3-1-3	Indica	Senegal	3K
IRIS_313-7816	WAS 199-B-1-2-1	Indica	Senegal	3K
IRIS_313-7820	WAS 206-B-B-2-2-1	Indica	Senegal	3K
IRIS_313-7824	WAS 21-B-B-20-4-3-3	Indica	Senegal	3K
IRIS_313-7826	WAS 33-B-B-15-1-4-5	Indica	Senegal	3K
IRIS_313-7866	CNA-7\BO\1\1>33-13-6-1	Tropical japonica	Colombia	3K
IRIS_313-8067	MEDUSA	Temperate japonica	Italy	3K
IRIS_313-8068	ORIONE	Temperate japonica	Italy	3K
IRIS_313-8069	ARIANA	Temperate japonica	Romania	3K
IRIS_313-8161	CNA 4081	Temperate japonica	Brazil	3K
IRIS_313-8212	GIZA 178	Indica	Egypt	3K
IRIS_313-8368	MENTIK TJERE BELUT	Indica	INDONESIA	3K
IRIS_313-8392	IR 2003-P7-7-4-2	Indica	Philippines	3K
IRIS_313-8458	ARC 18175	Indica	INDIA	3K
IRIS_313-8514	DAA MANSA	Indica	GHANA	3K
IRIS_313-8616	IR 5494 (BPH 1)	Indica	Philippines	3K
IRIS_313-8621	ARC 11663	Indica	INDIA	3K
IRIS_313-8732	WP36	Indica	THAILAND	3K
IRIS_313-8744	REMOL	Indica	INDONESIA	3K
IRIS_313-8783	105	Indica	Sri Lanka	3K
IRIS_313-8812	RELLY	Aus/boro	INDONESIA	3K
IRIS_313-8903	BPI 76 NON-SENSITIVE(GREEN)	Indica	Philippines	3K
IRIS_313-8930	MUKKALA BAZAL	Indica	BANGLADESH	3K
IRIS_313-8932	PATISAIL	Indica	BANGLADESH	3K
IRIS_313-8935	ARC 18061	Indica	INDIA	3K
IRIS_313-8967	ARC 12576	Indica	INDIA	3K
IRIS_313-8987	SERIBU	Tropical japonica	MALAYSIA	3K
IRIS_313-9032	KHAO GRADOOK CHAHNG	Indica	THAILAND	3K
IRIS_313-9044	IR 42	Indica	Philippines	3K
IRIS_313-9114	LEUANG 28-1-87	Indica	THAILAND	3K
IRIS_313-9140	81 A 32	Intermediate type	CHINA	3K
IRIS_313-9197	GABAHSI RASAKI C. 90	Temperate japonica	INDIA	3K
IRIS_313-9227	WP65	Indica	THAILAND	3K
IRIS_313-9400	NCS964 C	Indica	INDIA	3K
IRIS_313-9404	YANGKUM(RED)	Intermediate type	BHUTAN	3K
IRIS_313-9438	7507-137	Temperate japonica	JAPAN	3K
IRIS_313-9482	E 2024	Indica	CHINA	3K
IRIS_313-9503	BINUHANGIN	Intermediate type	Philippines	3K
IRIS_313-9522	RPW9-4(SS1)	Indica	INDIA	3K
IRIS_313-9566	RP9-4	Indica	INDIA	3K
IRIS_313-9570	NX 3533	Indica	CHINA	3K
IRIS_313-9590	KETAN SERANG	Indica	INDONESIA	3K
IRIS_313-9604	RPA5929(K 45)	Indica	INDIA	3K
IRIS_313-9708	TSAI-YUAN-CHON	Indica	TAIWAN	3K
IRIS_313-9791	LEAD	Indica	MALAWI	3K
IRIS_313-9818	C1 6-5-2	Japonica	MEXICO	3K
IRIS_313-9922	IRI 339	Indica	SOUTH KOREA	3K
IRIS_313-9925	MILYANG 30	Indica	SOUTH KOREA	3K
IRIS_313-9940	TIKAL 3	Indica	GUATEMALA	3K
IRIS_313-9966	CICA 9	Indica	Colombia	3K
IRIS_313-9976	SSANGDUJO	Indica	SOUTH KOREA	3K
DRX014448	Dee-Geo-Woo-Gen	Indica	TAIWAN	DRX014448

## Sheet: Type 12
Acc_number	Acc_name_1	rice_type	Country	Resources
CAAS_B205	Cunsanli	Temperate japonica	China	3K
CAAS_B212	Chikenuo	Temperate japonica	China	3K
CAAS_B223	Cungunuo	Temperate japonica	China	3K
CAAS_B266	Haomake (K)	Tropical japonica	China	3K
CAAS_CX284	Han 502	Intermediate type	China	3K
CAAS_CX354	CAU2	Temperate japonica	China	3K
IRIS_313-10056	HOKURIKU 52	Temperate japonica	JAPAN	3K
IRIS_313-10657	THANGONE	Tropical japonica	LAOS	3K
IRIS_313-10866	ARC 11478	Tropical japonica	INDIA	3K
IRIS_313-10872	ARC 11802	Japonica	INDIA	3K
IRIS_313-10889	ARC 12730	Tropical japonica	INDIA	3K
IRIS_313-10922	R 258	Tropical japonica	LAOS	3K
IRIS_313-12029	Chao meo	Tropical japonica	LAOS	3K
IRIS_313-12076	HANG	Tropical japonica	LAOS	3K
IRIS_313-12077	YOI	Tropical japonica	LAOS	3K
IRIS_313-12226	PANG	Tropical japonica	LAOS	3K
IRIS_313-12258	Don	Tropical japonica	LAOS	3K
IRIS_313-12265	Kon Sim	Tropical japonica	LAOS	3K
IRIS_313-12311	TAM	Tropical japonica	LAOS	3K
IRIS_313-12313	Lai hin	Tropical japonica	LAOS	3K
IRIS_313-12321	-	Tropical japonica	LAOS	3K
IRIS_313-12336	DO LEUANG	Tropical japonica	LAOS	3K
IRIS_313-12337	Dok hien noi	Tropical japonica	LAOS	3K
IRIS_313-12348	LOUK NOK	Tropical japonica	LAOS	3K
IRIS_313-12349	MAK KHEUA DENG	Tropical japonica	LAOS	3K
IRIS_313-12350	MAK KHEUA KANG	Tropical japonica	LAOS	3K
IRIS_313-12352	MEE	Tropical japonica	LAOS	3K
IRIS_313-8387	FU LI HONG	Tropical japonica	China	3K

## Sheet: Type 13
Acc_number	Acc_name_1	rice_type	Country	Resources
CAAS_B013	Sri Lanka1	Indica	Sri Lanka	3K
CAAS_B018	American Huangkedao	Tropical japonica	United States	3K
CAAS_B020	Jineiyadao	Intermediate type	Guinea	3K
CAAS_B025	Djanda Mandja	Tropical japonica	Indonesia	3K
CAAS_B027	C 894-21	Indica	Philippines	3K
CAAS_B037	Nanoay P.A	japonica	Argentina	3K
CAAS_B038	Nabated A Smar	Temperate japonica	Egypt	3K
CAAS_B040	K 24	Indica	Uganda	3K
CAAS_B043	YR 83-23-11	Tropical japonica	Australia	3K
CAAS_B048	CISOKAN	Indica	Indonesia	3K
CAAS_B049	Zacaodao 13	Aus	Nepal	3K
CAAS_B053	80A97YR303-304-1-3	Tropical japonica	Australia	3K
CAAS_B054	80050YR72136-43	Tropical japonica	Australia	3K
CAAS_B062	Nantehao	Indica	China	3K
CAAS_B091	Xiaohonggu	Indica	China	3K
CAAS_B093	Qitougu	Indica	China	3K
CAAS_B094	Zinuo	Indica	China	3K
CAAS_B096	Jinzhinuo4	Indica	China	3K
CAAS_B104	Jiabala	Indica	India	3K
CAAS_B108	Xianggu	Indica	China	3K
CAAS_B163	Liushizao	Indica	China	3K
CAAS_B176	BRC 25-146-2-1	Indica	Bangladesh	3K
CAAS_B180	P1790-5-1M-4-5M-1B-3M-B	Indica	Colombia	3K
CAAS_B185	SLK 2-18-2	Indica	Laos	3K
CAAS_B188	IRAT 36	Tropical japonica	Ivory Coast	3K
CAAS_B189	IRAT 669	Tropical japonica	Ivory Coast	3K
CAAS_B190	ITA 221	Tropical japonica	Nigeria	3K
CAAS_B191	80A60YR71009-1-5	Tropical japonica	Australia	3K
CAAS_B192	R42	Intermediate type	Philippines	3K
CAAS_B193	C.MEDIO 7	Indica	Cuba	3K
CAAS_B214	Xuanenchangtanqingzhan	Indica	China	3K
CAAS_B224	Younian	Indica	China	3K
CAAS_B236	Jindao 1	Temperate japonica	China	3K
CAAS_B239	Zhendao 232	Indica	China	3K
CAAS_B243	Huhui 91269	Aus	China	3K
CAAS_B247	Jinnante B	Indica	China	3K
CAAS_B268	Nangaogu	Indica	China	3K
CAAS_CX102	Tek Si Chut	Indica	Taiwan	3K
CAAS_CX106	SAL BUI BAO	Tropical japonica	Vietnam	3K
CAAS_CX108	Ziri	Aus	India	3K
CAAS_CX111	Giza14	Tropical japonica	Egypt	3K
CAAS_CX112	Ginga	Aromatic (basmati/sandri type	Japan	3K
CAAS_CX113	Biniapan	Tropical japonica	-	3K
CAAS_CX116	Wudadaozhong	Temperate japonica	North Korea	3K
CAAS_CX120	TKM6	Indica	India	3K
CAAS_CX122	Tai-Zhong-Xian 10	Indica	Taiwan	3K
CAAS_CX124	IR71466-75-3-B-1	Indica	Philippines	3K
CAAS_CX125	CAOZHAO-2	Indica	China	3K
CAAS_CX129	MOLOK	japonica	Indonesia	3K
CAAS_CX132	AP423	Tropical japonica	India	3K
CAAS_CX141	Padi Siam Kuning	Indica	Malaysia	3K
CAAS_CX146	Co43	Indica	India	3K
CAAS_CX147	Seberang	Indica	-	3K
CAAS_CX150	Chorofa	Indica	Philippines	3K
CAAS_CX151	AZUCENA	Tropical japonica	Philippines	3K
CAAS_CX152	Cisadane	Indica	-	3K
CAAS_CX158	Shwe War Tun	Indica	Vietnam	3K
CAAS_CX21	Bg90-2	Indica	Sri Lanka	3K
CAAS_CX214	Brazil Nuodao	Intermediate type	Brazil	3K
CAAS_CX219	FL478	Indica	Philippines	3K
CAAS_CX220	IRAT109	Tropical japonica	Brazil	3K
CAAS_CX225	IR77298-14-1-2	Indica	Philippines	3K
CAAS_CX226	IR06G113	Indica	Philippines	3K
CAAS_CX227	KASALATH	Indica	Japan	3K
CAAS_CX228	Bala	Indica	India	3K
CAAS_CX230	IR64-IL	Indica	China	3K
CAAS_CX234	IR62266-42-6-2	Intermediate type	Philippines	3K
CAAS_CX236	Vandana	Intermediate type	-	3K
CAAS_CX240	Carijo	Indica	Brazil	3K
CAAS_CX241	IAC47	japonica	Philippines	3K
CAAS_CX242	IR47686-4-4-B-1	Intermediate type	Philippines	3K
CAAS_CX243	IR47686-6-2-1-1	japonica	Philippines	3K
CAAS_CX248	KinandangPatong	Intermediate type	Philippines	3K
CAAS_CX25	Cisanggarung	Indica	Indonesia	3K
CAAS_CX262	IAC3	japonica	China	3K
CAAS_CX266	DINORADO	Tropical japonica	Philippines	3K
CAAS_CX269	IAC165	Tropical japonica	Brazil	3K
CAAS_CX27	Khazar	Indica	Iran	3K
CAAS_CX276	IR8192-200-3-3-1-1	Indica	Philippines	3K
CAAS_CX280	Maravilha	Intermediate type	Brazil	3K
CAAS_CX286	C349	Intermediate type	China	3K
CAAS_CX31	Hnankar	Indica	Myanmar	3K
CAAS_CX316	MR39	Indica	China	3K
CAAS_CX317	MR19	Intermediate type	China	3K
CAAS_CX32	Manauthukha	japonica	Myanmar	3K
CAAS_CX328	Baoxuan 21	Indica	China	3K
CAAS_CX349	KCD1	Indica	-	3K
CAAS_CX35	Bg 94-1	Indica	Sri Lanka	3K
CAAS_CX352	BD007	Intermediate type	China	3K
CAAS_CX353	CAU1	japonica	China	3K
CAAS_CX355	Yunlu 102	japonica	China	3K
CAAS_CX359	Yunlu 103	Tropical japonica	China	3K
CAAS_CX366	Ganwanxian 37（926）	Indica	China	3K
CAAS_CX367	Haogelao	Intermediate type	China	3K
CAAS_CX368	N22	Aus	India	3K
CAAS_CX37	OM997	Aus	Vietnam	3K
CAAS_CX371	NERICA 1	japonica	Africa	3K
CAAS_CX372	NERICA 2	Intermediate type	Africa	3K
CAAS_CX373	NERICA 8	Tropical japonica	Africa	3K
CAAS_CX374	NERICA 9	Tropical japonica	Africa	3K
CAAS_CX375	NERICA-L-1	Indica	Africa	3K
CAAS_CX376	NERICA-L-20	Indica	Africa	3K
CAAS_CX377	NERICA-L-27	Indica	Africa	3K
CAAS_CX382	Kogomg 1-1	Indica	-	3K
CAAS_CX390	Yuelianggu	Indica	China	3K
CAAS_CX400	Tog5674	Intermediate type	Africa	3K
CAAS_CX401	Tog7291	Intermediate type	Africa	3K
CAAS_CX403	IR64a	Indica	Philippines	3K
CAAS_CX44	IR58025B	Indica	Philippines	3K
CAAS_CX45	Dhan4	Intermediate type	India	3K
CAAS_CX51	Babaomi	Indica	China	3K
CAAS_CX542	RR2-6	Indica	China	3K
CAAS_CX6	C418	Intermediate type	China	3K
CAAS_CX63	Jhona 349	Intermediate type	India	3K
CAAS_CX70	MR77(Seberang )	Indica	Malaysia	3K
CAAS_CX76	BG304	Indica	Sri Lanka	3K
CAAS_CX77	Lemont	Tropical japonica	United States	3K
CAAS_CX85	C71	Indica	Vietnam	3K
CAAS_CX91	Govind	Indica	india	3K
CAAS_CX92	UPR 191-66	Indica	india	3K
IRIS_313-10026	KITRANA 1007	Indica	MADAGASCAR	3K
IRIS_313-10041	BOTOHAVANA MENA	Indica	MADAGASCAR	3K
IRIS_313-10046	CHAMA(DWARF)	Indica	ZAMBIA	3K
IRIS_313-10051	TSIVIMBININA	Basmati/sadri	MADAGASCAR	3K
IRIS_313-10061	ESTRELA A	Japonica	PORTUGAL	3K
IRIS_313-10113	EX FOILAEIN(NAPUTO)	Indica	MOZAMBIQUE	3K
IRIS_313-10114	FACAGRO 64	Indica	BURUNDI	3K
IRIS_313-10150	N 22	Indica	INDIA	3K
IRIS_313-10152	KETAN MENAH	Japonica	INDONESIA	3K
IRIS_313-10158	PICO NEGRO	Indica	ECUADOR	3K
IRIS_313-10171	YA NONG ZAO 4	Indica	CHINA	3K
IRIS_313-10178	GAO JIAO BAI	Indica	CHINA	3K
IRIS_313-10189	DA NUO(ZHAN)	Indica	CHINA	3K
IRIS_313-10190	DENG DENG QI	Tropical japonica	CHINA	3K
IRIS_313-10196	GUO DI HEI	Indica	CHINA	3K
IRIS_313-10224	HUA LI ZAO	Indica	CHINA	3K
IRIS_313-10237	PSBRC86	Indica	Philippines	3K
IRIS_313-10238	PSBRC88	Indica	Philippines	3K
IRIS_313-10247	AMISTAD 82	Indica	CUBA	3K
IRIS_313-10257	ALTAMIRA 9	Indica	NICARAGUA	3K
IRIS_313-10272	COLOMBIA 1	Tropical japonica	Colombia	3K
IRIS_313-10289	ARAURE 1	Indica	VENEZUELA	3K
IRIS_313-10293	ECIA 24-107-1	Japonica	CUBA	3K
IRIS_313-10300	CT 9506-18-7-1T-2	Indica	Colombia	3K
IRIS_313-10325	CAMPONI	Indica	SURINAME	3K
IRIS_313-10327	CAROLINO BLANCO	Temperate japonica	PERU	3K
IRIS_313-10332	B 4414 F-MR-6-3	Indica	INDONESIA	3K
IRIS_313-10336	B 6144-MR-6-0-0	Indica	LAOS	3K
IRIS_313-10348	CSR-89 IR-15	Indica	INDIA	3K
IRIS_313-10349	CSR-90 IR-2	Indica	INDIA	3K
IRIS_313-10375	IR 70027-8-2-2-3-2	Indica	Philippines	3K
IRIS_313-10379	IR 73688-57-2	Temperate japonica	Philippines	3K
IRIS_313-10380	IR 73690-7-2-1-1-3-2-2-1	Temperate japonica	Philippines	3K
IRIS_313-10385	IR 75870-5-8-5-B-1	Indica	Philippines	3K
IRIS_313-10399	IRGA 346-111-2-1F	Indica	Colombia	3K
IRIS_313-10433	TP MIL 53	Indica	Philippines	3K
IRIS_313-10444	FORTUNA COLORADO	Intermediate type	CENTRAL AMERICA	3K
IRIS_313-10459	-	Japonica	CHINA	3K
IRIS_313-10480	PULUT NANGKA 016	Indica	INDONESIA	3K
IRIS_313-10485	CATIBOS	Tropical japonica	Philippines	3K
IRIS_313-10489	MOROPOTOL	Tropical japonica	Philippines	3K
IRIS_313-10510	MAGSIING	Indica	Philippines	3K
IRIS_313-10514	CAMPENA	Indica	Philippines	3K
IRIS_313-10516	-	Indica	UNITED STATES	3K
IRIS_313-10534	D 204-1	Aus/boro	INDIA	3K
IRIS_313-10541	IACA ESCURO	Tropical japonica	GUINEA-BISSAU	3K
IRIS_313-10549	RATUA 81	Aus/boro	PAKISTAN	3K
IRIS_313-10550	221 BC4-1-45-10	Indica	INDONESIA	3K
IRIS_313-10552	RL GOPHER	Tropical japonica	UNITED STATES	3K
IRIS_313-10565	221 B-36-1-1-1-1	Indica	INDONESIA	3K
IRIS_313-10566	221 C-391-1-3-3	Indica	INDONESIA	3K
IRIS_313-10577	IFUGAO RICE	Tropical japonica	Philippines	3K
IRIS_313-10578	PARAY QIKUG KABAYUH	Tropical japonica	Philippines	3K
IRIS_313-10580	PARAY KINARABAW	Tropical japonica	Philippines	3K
IRIS_313-10581	P-PEY SIQAT	Tropical japonica	Philippines	3K
IRIS_313-10582	QINOGNAS	Tropical japonica	Philippines	3K
IRIS_313-10587	DB3	Aus/boro	BANGLADESH	3K
IRIS_313-10592	DJ69	Aus/boro	BANGLADESH	3K
IRIS_313-10593	DJ47	Aus/boro	BANGLADESH	3K
IRIS_313-10594	DJ29	Aus/boro	BANGLADESH	3K
IRIS_313-10595	DL 5	Aus/boro	BANGLADESH	3K
IRIS_313-10598	DD126	Aus/boro	BANGLADESH	3K
IRIS_313-10600	UCP41	Aus/boro	BANGLADESH	3K
IRIS_313-10602	DM49	Aus/boro	BANGLADESH	3K
IRIS_313-10603	UCP122	Aus/boro	BANGLADESH	3K
IRIS_313-10604	DV2	Aus/boro	BANGLADESH	3K
IRIS_313-10605	DV86	Aus/boro	BANGLADESH	3K
IRIS_313-10606	DV110	Aus/boro	BANGLADESH	3K
IRIS_313-10608	T 21	Aus/boro	INDIA	3K
IRIS_313-10619	BICCO BRANCO	Tropical japonica	-	3K
IRIS_313-10620	R 27	Tropical japonica	BRAZIL	3K
IRIS_313-10644	BUSIYETAN	Tropical japonica	Philippines	3K
IRIS_313-10645	LENKIBE-N	Tropical japonica	Philippines	3K
IRIS_313-10649	RACION 1	Japonica	Philippines	3K
IRIS_313-10671	ARC 10581	Indica	INDIA	3K
IRIS_313-10673	ARC 10843	Aus/boro	INDIA	3K
IRIS_313-10675	ARC 10905	Indica	INDIA	3K
IRIS_313-10676	ARC 10916	Indica	INDIA	3K
IRIS_313-10690	LARONDJAWI	Indica	INDONESIA	3K
IRIS_313-10692	RANDAH SASAK	Indica	INDONESIA	3K
IRIS_313-10703	PADI ADONG DUMARAT	Tropical japonica	MALAYSIA	3K
IRIS_313-10704	PADI DARAWAL	Tropical japonica	MALAYSIA	3K
IRIS_313-10708	B 6311 A 5553-16-2	Tropical japonica	UNITED STATES	3K
IRIS_313-10710	PINDE GOGO WIERIE	Tropical japonica	SURINAME	3K
IRIS_313-10711	7 AC	Tropical japonica	LIBERIA	3K
IRIS_313-10712	KOTO OURA S 5	Tropical japonica	IVORY COAST	3K
IRIS_313-10718	KARUTHA SEENATI	Aus/boro	Sri Lanka	3K
IRIS_313-10720	HEENDIKWEE	Indica	Sri Lanka	3K
IRIS_313-10722	GODAWEL	Tropical japonica	Sri Lanka	3K
IRIS_313-10734	DEVARASI	Aus/boro	NEPAL	3K
IRIS_313-10735	LAL SAR	Aus/boro	NEPAL	3K
IRIS_313-10736	RERM BILASH	Aus/boro	NEPAL	3K
IRIS_313-10737	GHAIYA	Aus/boro	NEPAL	3K
IRIS_313-10739	GOGO	Intermediate type	INDONESIA	3K
IRIS_313-10741	KETAN PELERN	Japonica	INDONESIA	3K
IRIS_313-10742	MAMAS	Indica	INDONESIA	3K
IRIS_313-10743	SERAJU	Tropical japonica	INDONESIA	3K
IRIS_313-10746	TJEMPO KREMBUNG	Japonica	INDONESIA	3K
IRIS_313-10752	-	Tropical japonica	UNITED STATES	3K
IRIS_313-10758	AEN METAN	Tropical japonica	INDONESIA	3K
IRIS_313-10759	ANDEL	Japonica	INDONESIA	3K
IRIS_313-10760	ATJEH	Indica	INDONESIA	3K
IRIS_313-10769	GAJA BARU	Indica	INDONESIA	3K
IRIS_313-10772	GOJOT	Indica	INDONESIA	3K
IRIS_313-10773	HAWARA DJEDAH	Japonica	INDONESIA	3K
IRIS_313-10774	HEGAR MANAH	Indica	INDONESIA	3K
IRIS_313-10776	KABADOKA	Tropical japonica	INDONESIA	3K
IRIS_313-10779	KERAN DUKUH	Indica	INDONESIA	3K
IRIS_313-10780	KETAN LALER	Japonica	INDONESIA	3K
IRIS_313-10781	KETAN MLANTING	Japonica	INDONESIA	3K
IRIS_313-10783	KETAN OSOG	Japonica	INDONESIA	3K
IRIS_313-10784	KETAN SAPI	Japonica	INDONESIA	3K
IRIS_313-10785	KETAN SLAWI	Japonica	INDONESIA	3K
IRIS_313-10787	KWATIK PUTIH	Intermediate type	INDONESIA	3K
IRIS_313-10790	LOLAWAJI	Japonica	INDONESIA	3K
IRIS_313-10791	MANGSUR	Indica	INDONESIA	3K
IRIS_313-10792	MATIANG	Indica	INDONESIA	3K
IRIS_313-10793	MELIK	Tropical japonica	INDONESIA	3K
IRIS_313-10796	MOLOG	Tropical japonica	INDONESIA	3K
IRIS_313-10798	NOGO-BELE 2	Tropical japonica	INDONESIA	3K
IRIS_313-10799	PAE ONGGA	Tropical japonica	INDONESIA	3K
IRIS_313-10800	PALOTAN MELATI	Japonica	INDONESIA	3K
IRIS_313-10803	PLAMPEYAN	Japonica	INDONESIA	3K
IRIS_313-10805	PULO	Japonica	INDONESIA	3K
IRIS_313-10808	RANTE	Japonica	INDONESIA	3K
IRIS_313-10809	SAMPANG KUNING	Japonica	INDONESIA	3K
IRIS_313-10814	SIBORAS	Indica	INDONESIA	3K
IRIS_313-10815	SIDJANGGUK	Japonica	INDONESIA	3K
IRIS_313-10816	SIDJERO GUNDIL	Japonica	INDONESIA	3K
IRIS_313-10820	TJERE MANGGA	Indica	INDONESIA	3K
IRIS_313-10824	HOING CANTEL	Indica	INDONESIA	3K
IRIS_313-10827	BINARITOS	Tropical japonica	Philippines	3K
IRIS_313-10828	IKOGAN	Tropical japonica	Philippines	3K
IRIS_313-10829	INAMBOG	Tropical japonica	Philippines	3K
IRIS_313-10830	INAPORAONAN	Tropical japonica	Philippines	3K
IRIS_313-10831	MALANDI 2	Tropical japonica	Philippines	3K
IRIS_313-10832	MALASAY	Tropical japonica	Philippines	3K
IRIS_313-10841	KETAN NANGKA	Japonica	INDONESIA	3K
IRIS_313-10842	LUBUK LINGGAU	Indica	INDONESIA	3K
IRIS_313-10844	-	Indica	INDONESIA	3K
IRIS_313-10849	ARC 7001	Aus/boro	INDIA	3K
IRIS_313-10850	ARC 7263	Intermediate type	INDIA	3K
IRIS_313-10852	ARC 7336	Aus/boro	INDIA	3K
IRIS_313-10856	ARC 10537	Indica	INDIA	3K
IRIS_313-10857	ARC 10825	Indica	INDIA	3K
IRIS_313-10858	ARC 10894	Indica	INDIA	3K
IRIS_313-10859	ARC 10939	Indica	INDIA	3K
IRIS_313-10861	ARC 11276	Aus/boro	INDIA	3K
IRIS_313-10865	ARC 11424	Tropical japonica	INDIA	3K
IRIS_313-10867	ARC 11538	Tropical japonica	INDIA	3K
IRIS_313-10869	ARC 11751	Aus/boro	INDIA	3K
IRIS_313-10870	ARC 11768	Tropical japonica	INDIA	3K
IRIS_313-10871	ARC 11777	Aus/boro	INDIA	3K
IRIS_313-10873	ARC 11822	Aus/boro	INDIA	3K
IRIS_313-10874	ARC 11946	Tropical japonica	INDIA	3K
IRIS_313-10875	ARC 12021	Aus/boro	INDIA	3K
IRIS_313-10876	ARC 12067	Aus/boro	INDIA	3K
IRIS_313-10877	ARC 12079	Aus/boro	INDIA	3K
IRIS_313-10878	ARC 12101	Aus/boro	INDIA	3K
IRIS_313-10879	ARC 12124	Aus/boro	INDIA	3K
IRIS_313-10882	ARC 12433	Aus/boro	INDIA	3K
IRIS_313-10886	ARC 12655	Tropical japonica	INDIA	3K
IRIS_313-10891	ARC 12867	Aus/boro	INDIA	3K
IRIS_313-10892	ARC 12920	Aus/boro	INDIA	3K
IRIS_313-10917	T.Q.QI. HAYUQBABA	Indica	Philippines	3K
IRIS_313-10918	T.Q.QI. QINYUHAYUHA	Japonica	Philippines	3K
IRIS_313-10919	PINIDWA QAN QIPUGO PINGKITAN	Japonica	Philippines	3K
IRIS_313-10920	PINIDWA QAN QIPUGO QELEK	Japonica	Philippines	3K
IRIS_313-10925	KAMULI	Aus/boro	NEPAL	3K
IRIS_313-10930	PANKHIRAJ	Aus/boro	BANGLADESH	3K
IRIS_313-10931	PAKWALAN	Tropical japonica	Philippines	3K
IRIS_313-10935	BRONDOL PUTIH	Indica	INDONESIA	3K
IRIS_313-10940	SITANDANG	Indica	INDONESIA	3K
IRIS_313-10941	SINTHA	Indica	INDONESIA	3K
IRIS_313-10947	NANE	Indica	INDONESIA	3K
IRIS_313-10948	PARE MAROMBA	Intermediate type	INDONESIA	3K
IRIS_313-10949	TEKALAK	Tropical japonica	INDONESIA	3K
IRIS_313-10950	ASE PULU BOLONG	Japonica	INDONESIA	3K
IRIS_313-10952	KILANG MEDU	Tropical japonica	INDONESIA	3K
IRIS_313-10953	PADI ABUNG KUNING	Tropical japonica	INDONESIA	3K
IRIS_313-10955	PADI PUYUH	Indica	INDONESIA	3K
IRIS_313-10956	PUTUS TOLO	Japonica	INDONESIA	3K
IRIS_313-10957	RANGKAI KEPEL	Tropical japonica	INDONESIA	3K
IRIS_313-10958	RENIK BELITI	Tropical japonica	INDONESIA	3K
IRIS_313-10959	SITABO-TABO	Tropical japonica	INDONESIA	3K
IRIS_313-10960	SUNGKAI	Tropical japonica	INDONESIA	3K
IRIS_313-10963	KATAKCHIKON	Aus/boro	BANGLADESH	3K
IRIS_313-10964	SADUMONI	Aus/boro	BANGLADESH	3K
IRIS_313-10965	TILOKCHAN(SONABETHI)	Aus/boro	BANGLADESH	3K
IRIS_313-10969	INDIA DULAR(NO. ORDEM 7)	Aus/boro	BRAZIL	3K
IRIS_313-10976	LAKHSMI DIGHA	Aus/boro	BANGLADESH	3K
IRIS_313-10988	CO 36	Indica	INDIA	3K
IRIS_313-10991	GINATOS	Tropical japonica	Philippines	3K
IRIS_313-10992	PILIT TAPUL	Tropical japonica	Philippines	3K
IRIS_313-10993	LANNAB	Tropical japonica	Philippines	3K
IRIS_313-10994	PANGETAN	Japonica	Philippines	3K
IRIS_313-10996	BAKASI	Indica	INDONESIA	3K
IRIS_313-10997	CEMPO MANGGAR	Indica	INDONESIA	3K
IRIS_313-10998	KETAN RASO	Indica	INDONESIA	3K
IRIS_313-10999	LANDEO	Tropical japonica	INDONESIA	3K
IRIS_313-11001	PAEDAI SOBUDI	Tropical japonica	INDONESIA	3K
IRIS_313-11003	PAE MEETO	Tropical japonica	INDONESIA	3K
IRIS_313-11004	PAE SANGGULA	Tropical japonica	INDONESIA	3K
IRIS_313-11005	PULU LOTONG	Japonica	INDONESIA	3K
IRIS_313-11007	PULUT BONGO	Japonica	INDONESIA	3K
IRIS_313-11008	PULUT CENRANA	Japonica	INDONESIA	3K
IRIS_313-11009	PULUT HALAPA	Tropical japonica	INDONESIA	3K
IRIS_313-11012	TELURIKAN	Intermediate type	INDONESIA	3K
IRIS_313-11013	BOTESWAR 2	Aus/boro	BANGLADESH	3K
IRIS_313-11014	CHAKILA	Aus/boro	BANGLADESH	3K
IRIS_313-11015	HANPA	Aus/boro	BANGLADESH	3K
IRIS_313-11016	KACHILON	Aus/boro	BANGLADESH	3K
IRIS_313-11017	LOROI	Aus/boro	BANGLADESH	3K
IRIS_313-11018	MADISA	Aus/boro	BANGLADESH	3K
IRIS_313-11019	PORANG	Aus/boro	BANGLADESH	3K
IRIS_313-11020	BAMLA SUFFAID 320	Aus/boro	PAKISTAN	3K
IRIS_313-11024	BEGMI 135	Aus/boro	PAKISTAN	3K
IRIS_313-11027	JHONA 101	Aus/boro	PAKISTAN	3K
IRIS_313-11028	MOTIA	Aus/boro	PAKISTAN	3K
IRIS_313-11029	MUSHKAN 340 A	Aus/boro	PAKISTAN	3K
IRIS_313-11031	NAWAN SATHRA BAGAR 344	Aus/boro	PAKISTAN	3K
IRIS_313-11033	RATRIO	Intermediate type	PAKISTAN	3K
IRIS_313-11034	SANTHI 206	Aus/boro	PAKISTAN	3K
IRIS_313-11035	ZIRA SHAHI	Aus/boro	PAKISTAN	3K
IRIS_313-11036	34	Intermediate type	PAKISTAN	3K
IRIS_313-11037	421	Aus/boro	PAKISTAN	3K
IRIS_313-11044	BUKU	Japonica	MALAYSIA	3K
IRIS_313-11045	ENGKABANG	Tropical japonica	MALAYSIA	3K
IRIS_313-11046	LALANGIT	Japonica	MALAYSIA	3K
IRIS_313-11047	AUS 84	Aus/boro	BANGLADESH	3K
IRIS_313-11048	AUS 171	Aus/boro	BANGLADESH	3K
IRIS_313-11049	AUS 219	Aus/boro	BANGLADESH	3K
IRIS_313-11050	AUS 233	Aus/boro	BANGLADESH	3K
IRIS_313-11051	AUS 242	Aus/boro	BANGLADESH	3K
IRIS_313-11052	AUS 278	Aus/boro	BANGLADESH	3K
IRIS_313-11053	AUS 282	Aus/boro	BANGLADESH	3K
IRIS_313-11055	AUS 299	Aus/boro	BANGLADESH	3K
IRIS_313-11056	AUS 301	Aus/boro	BANGLADESH	3K
IRIS_313-11057	AUS 308	Aus/boro	BANGLADESH	3K
IRIS_313-11058	AUS 329	Aus/boro	BANGLADESH	3K
IRIS_313-11059	AUS 344	Aus/boro	BANGLADESH	3K
IRIS_313-11060	AUS 359	Aus/boro	BANGLADESH	3K
IRIS_313-11061	AUS 449	Aus/boro	BANGLADESH	3K
IRIS_313-11062	BEGUNBICHI 33	Basmati/sadri	BANGLADESH	3K
IRIS_313-11063	BORO 70-2	Aus/boro	BANGLADESH	3K
IRIS_313-11064	BORO 275	Aus/boro	BANGLADESH	3K
IRIS_313-11065	BORO 394	Aus/boro	BANGLADESH	3K
IRIS_313-11066	GASMAL 339	Basmati/sadri	BANGLADESH	3K
IRIS_313-11067	KALIBORO 600	Aus/boro	BANGLADESH	3K
IRIS_313-11068	PANKAIT 31	Basmati/sadri	BANGLADESH	3K
IRIS_313-11069	TUPA 15-3	Basmati/sadri	BANGLADESH	3K
IRIS_313-11070	TUPA	Basmati/sadri	BANGLADESH	3K
IRIS_313-11097	KALAGNON	Indica	Philippines	3K
IRIS_313-11100	MAMON	Tropical japonica	LIBERIA	3K
IRIS_313-11103	-	Tropical japonica	LIBERIA	3K
IRIS_313-11104	-	Tropical japonica	LIBERIA	3K
IRIS_313-11105	-	Tropical japonica	LIBERIA	3K
IRIS_313-11106	-	Tropical japonica	LIBERIA	3K
IRIS_313-11109	-	Tropical japonica	LIBERIA	3K
IRIS_313-11111	SAITA	Aus/boro	BANGLADESH	3K
IRIS_313-11117	KAYELI KUNING	Tropical japonica	INDONESIA	3K
IRIS_313-11121	GBRA	Tropical japonica	LIBERIA	3K
IRIS_313-11131	KALAI	Indica	MYANMAR	3K
IRIS_313-11154	DHARIAL	Aus/boro	BANGLADESH	3K
IRIS_313-11159	HYB-5-2-1-1-4	Tropical japonica	IVORY COAST	3K
IRIS_313-11163	NATEL BORO	Aus/boro	BANGLADESH	3K
IRIS_313-11164	BAK TULSI	Aus/boro	INDIA	3K
IRIS_313-11166	BHUT MURI	Aus/boro	INDIA	3K
IRIS_313-11168	KADA CHOPA	Aus/boro	INDIA	3K
IRIS_313-11169	KANAI BASHI	Aus/boro	INDIA	3K
IRIS_313-11170	LAL TAURA	Aus/boro	INDIA	3K
IRIS_313-11171	M 142	Aus/boro	INDIA	3K
IRIS_313-11172	RANI BHOG	Aus/boro	INDIA	3K
IRIS_313-11173	SADA AUS	Aus/boro	INDIA	3K
IRIS_313-11175	SONA AUS	Aus/boro	INDIA	3K
IRIS_313-11176	SXC216	Indica	INDIA	3K
IRIS_313-11177	DELI POCONG	Indica	INDONESIA	3K
IRIS_313-11178	RUJAK DANAN	Indica	INDONESIA	3K
IRIS_313-11179	SI OMPAN LAMA	Indica	INDONESIA	3K
IRIS_313-11182	CEMPO CINA	Indica	INDONESIA	3K
IRIS_313-11183	KETAN LEMBAYUNGAN	Tropical japonica	INDONESIA	3K
IRIS_313-11200	BR52-87-1	Indica	INDIA	3K
IRIS_313-11210	ZARBASAIL	Aus/boro	BANGLADESH	3K
IRIS_313-11213	NARIKEL BADI	Aus/boro	BANGLADESH	3K
IRIS_313-11232	R 146	Aus/boro	INDIA	3K
IRIS_313-11238	IAC1132	Tropical japonica	BRAZIL	3K
IRIS_313-11239	B 737G-KN-23-1	Indica	INDONESIA	3K
IRIS_313-11245	RP20-12	Indica	INDIA	3K
IRIS_313-11248	NIAW KHAMIN	Tropical japonica	THAILAND	3K
IRIS_313-11253	SML-CAMPONI	Indica	SURINAME	3K
IRIS_313-11255	ARC 7056	Indica	INDIA	3K
IRIS_313-11260	ARC 13591	Indica	INDIA	3K
IRIS_313-11265	ARC 14150	Aus/boro	INDIA	3K
IRIS_313-11272	ARC 14756	Aus/boro	INDIA	3K
IRIS_313-11274	ARC 14901	Aus/boro	INDIA	3K
IRIS_313-11280	ARC 15486	Indica	INDIA	3K
IRIS_313-11283	ARC 15743	Indica	INDIA	3K
IRIS_313-11288	ARC 18434	Indica	INDIA	3K
IRIS_313-11290	ARC 6579	Intermediate type	INDIA	3K
IRIS_313-11291	ARC 7425	Aus/boro	INDIA	3K
IRIS_313-11295	ARC 11397	Intermediate type	INDIA	3K
IRIS_313-11298	ARC 13544	Aus/boro	INDIA	3K
IRIS_313-11306	ARC 15385	Indica	INDIA	3K
IRIS_313-11311	CICIH KAPUK	Japonica	INDONESIA	3K
IRIS_313-11313	PADI RENDAH	Tropical japonica	INDONESIA	3K
IRIS_313-11314	PELAU	Tropical japonica	INDONESIA	3K
IRIS_313-11315	PENDEK LAYUNG	Indica	INDONESIA	3K
IRIS_313-11317	SI RANTING	Indica	INDONESIA	3K
IRIS_313-11318	TUBU	Indica	INDONESIA	3K
IRIS_313-11322	JASURE AUS	Aus/boro	BANGLADESH	3K
IRIS_313-11323	JHORA	Aus/boro	BANGLADESH	3K
IRIS_313-11324	KALABOKRI	Aus/boro	BANGLADESH	3K
IRIS_313-11326	BR51-115-4	Indica	BANGLADESH	3K
IRIS_313-11328	PADI BURIH	Tropical japonica	MALAYSIA	3K
IRIS_313-11329	PADI JALAI BELA	Tropical japonica	MALAYSIA	3K
IRIS_313-11337	LAWA-AN	Tropical japonica	Philippines	3K
IRIS_313-11340	MINANOK	Tropical japonica	Philippines	3K
IRIS_313-11346	WAGWAG PUTI	Indica	Philippines	3K
IRIS_313-11348	AUS PADDY(RED)	Aus/boro	INDIA	3K
IRIS_313-11371	SATHI	Aus/boro	INDIA	3K
IRIS_313-11374	W 398	Aus/boro	INDIA	3K
IRIS_313-11376	-	Tropical japonica	IVORY COAST	3K
IRIS_313-11379	CADIDIT(GLUT.)	Tropical japonica	Philippines	3K
IRIS_313-11380	CA-ONG(WHITE)	Intermediate type	Philippines	3K
IRIS_313-11396	MAS	Tropical japonica	INDONESIA	3K
IRIS_313-11397	TAMBU	Tropical japonica	INDONESIA	3K
IRIS_313-11413	KALAR KAR	Aus/boro	-	3K
IRIS_313-11424	SINAPLED	Tropical japonica	Philippines	3K
IRIS_313-11425	BRANCO PRECOCE	Intermediate type	BRAZIL	3K
IRIS_313-11426	CHATAO	Tropical japonica	BRAZIL	3K
IRIS_313-11427	GEM OU BRAZIL	Tropical japonica	BRAZIL	3K
IRIS_313-11428	MARANHAO BRANCO	Temperate japonica	BRAZIL	3K
IRIS_313-11429	MIUDO ROXO	Indica	BRAZIL	3K
IRIS_313-11435	MONMINEUPLEU	Indica	IVORY COAST	3K
IRIS_313-11436	SAKAZELE(538)	Indica	IVORY COAST	3K
IRIS_313-11439	NIRA PRIETO	Indica	CUBA	3K
IRIS_313-11441	NALA	Indica	Philippines	3K
IRIS_313-11448	BARAMANJ	Indica	INDIA	3K
IRIS_313-11454	BARI SUTAR	Aus/boro	INDIA	3K
IRIS_313-11456	KOLAMBA	Aus/boro	INDIA	3K
IRIS_313-11462	SALSI	Indica	INDIA	3K
IRIS_313-11464	CARAWI	Tropical japonica	Philippines	3K
IRIS_313-11465	DINORADO	Indica	Philippines	3K
IRIS_313-11471	CULALANSI	Indica	Philippines	3K
IRIS_313-11473	KINTOMAN(TOD-DOY)	Aus/boro	Philippines	3K
IRIS_313-11477	KANPURI	Indica	INDIA	3K
IRIS_313-11479	VANKALI	Indica	INDIA	3K
IRIS_313-11481	BINNAFUL	Aus/boro	BANGLADESH	3K
IRIS_313-11483	BOTESHSHORE	Aus/boro	BANGLADESH	3K
IRIS_313-11489	KALU T 139	Indica	INDIA	3K
IRIS_313-11495	ANENOE	Japonica	INDONESIA	3K
IRIS_313-11498	PADI HEDENG(REKET HEDENG)	Temperate japonica	INDONESIA	3K
IRIS_313-11506	K 15591-4	Indica	INDIA	3K
IRIS_313-11507	TV30	Indica	VIETNAM	3K
IRIS_313-11510	A 69-1	Tropical japonica	Sri Lanka	3K
IRIS_313-11511	WAGASAN(RED)	Indica		3K
IRIS_313-11515	BKN-BR-1031-78-5-4	Indica	-	3K
IRIS_313-11524	KOUINONEPOU	Indica	IVORY COAST	3K
IRIS_313-11526	FOSSA(GBE)	Tropical japonica	IVORY COAST	3K
IRIS_313-11527	GOLO	Indica	IVORY COAST	3K
IRIS_313-11532	MARIA GAKIT	Indica	Philippines	3K
IRIS_313-11537	J 6 IR438(WC694)	Indica	Philippines	3K
IRIS_313-11539	SP6(WC836)	Tropical japonica	-	3K
IRIS_313-11540	PATIE ROUGE	Indica	GUINEA	3K
IRIS_313-11556	TUBMAN	Aus/boro	SIERRA LEONE	3K
IRIS_313-11557	GORIA	Indica	BANGLADESH	3K
IRIS_313-11573	GAO LIANG ZAO	Temperate japonica	CHINA	3K
IRIS_313-11595	AMAKOYALI	Indica	INDIA	3K
IRIS_313-11596	BHAINSA MUNDARIYA	Indica	INDIA	3K
IRIS_313-11598	GODADANI	Indica	INDIA	3K
IRIS_313-11602	MALCHI	Aus/boro	INDIA	3K
IRIS_313-11603	PANDRI PAREWA	Aus/boro	INDIA	3K
IRIS_313-11604	SUGARKAND	Indica	INDIA	3K
IRIS_313-11611	YAH YAW	Indica	THAILAND	3K
IRIS_313-11616	UPRH31	Aus/boro	INDIA	3K
IRIS_313-11617	UPRH33	Aus/boro	INDIA	3K
IRIS_313-11618	UPRH58	Aus/boro	INDIA	3K
IRIS_313-11619	UPRH166	Aus/boro	INDIA	3K
IRIS_313-11620	UPRH197	Indica	INDIA	3K
IRIS_313-11621	UPRH265	Indica	INDIA	3K
IRIS_313-11629	LATIJHABAR	Basmati/sadri	NEPAL	3K
IRIS_313-11636	NCS271 A	Indica	INDIA	3K
IRIS_313-11656	B 3913 B 16-20 ST 28	Indica	INDONESIA	3K
IRIS_313-11658	MANYALOJOPOIHUN	Tropical japonica	SIERRA LEONE	3K
IRIS_313-11673	BURI-BURING	Indica	Philippines	3K
IRIS_313-11712	GORA DHAN 2	Indica	INDIA	3K
IRIS_313-11713	ITA 245	Intermediate type	NIGERIA	3K
IRIS_313-11717	JATI MANI	Indica	INDONESIA	3K
IRIS_313-11736	MALAGKIT(PINELIPE)	Aus/boro	Philippines	3K
IRIS_313-11737	CHUNDI	Indica	INDIA	3K
IRIS_313-11739	NAKPUI	Indica	GHANA	3K
IRIS_313-11742	KALIBAJARI	Basmati/sadri	INDIA	3K
IRIS_313-11754	AMBOHIMANDAY	Tropical japonica	MADAGASCAR	3K
IRIS_313-11755	A 2-257	Tropical japonica	LIBERIA	3K
IRIS_313-11756	BENGALI VAKAHANA 1448	Indica	MADAGASCAR	3K
IRIS_313-11759	K 2 C 45	Indica	IVORY COAST	3K
IRIS_313-11784	MBEIMBEIHUN	Indica	SIERRA LEONE	3K
IRIS_313-11790	VARIRANGAHY	Indica	MADAGASCAR	3K
IRIS_313-11791	VARY LAHY	Indica	MADAGASCAR	3K
IRIS_313-11792	VONBOANGY	Indica	MADAGASCAR	3K
IRIS_313-11798	E ZI 100	Indica	CHINA	3K
IRIS_313-11809	MHARAKA	Indica	KENYA	3K
IRIS_313-11851	DUNA-AL	Indica	Philippines	3K
IRIS_313-11855	DA GUAN YIN ZHAN	Indica	CHINA	3K
IRIS_313-11861	HEI YAN ZHAN	Indica	CHINA	3K
IRIS_313-11863	HONG DU BAI	Indica	CHINA	3K
IRIS_313-11872	TIE ZHONG	Indica	CHINA	3K
IRIS_313-11882	MAN TIAN QING	Indica	CHINA	3K
IRIS_313-11888	KANGRI	Aus/boro	PAKISTAN	3K
IRIS_313-11903	KOMPIT	Tropical japonica	INDONESIA	3K
IRIS_313-11907	TINAROH	Tropical japonica	INDONESIA	3K
IRIS_313-11911	YUN NAN ZHAN	Indica	CHINA	3K
IRIS_313-11912	ESCONDE CACHO	Indica	BRAZIL	3K
IRIS_313-11913	BUAGKOG	Tropical japonica	Philippines	3K
IRIS_313-11917	BUTNAPAR	Aus/boro	INDIA	3K
IRIS_313-11928	DAYRON MARANGRAS	Tropical japonica	Philippines	3K
IRIS_313-11929	GILINGAN MARANGRAS	Tropical japonica	Philippines	3K
IRIS_313-11946	BWANGA MOUI	Tropical japonica	BURKINA FASO	3K
IRIS_313-11951	MIAO ZHAN	Indica	CHINA	3K
IRIS_313-11957	DAW LUEY 4-3	Indica	THAILAND	3K
IRIS_313-11970	BUNTU DOMBA 1	Tropical japonica	INDONESIA	3K
IRIS_313-11982	PORASHI	Aus/boro	BANGLADESH	3K
IRIS_313-11994	KALINDIG	Tropical japonica	Philippines	3K
IRIS_313-11995	PINUTYUKAN	Tropical japonica	Philippines	3K
IRIS_313-12002	LARA BORO	Aus/boro	BANGLADESH	3K
IRIS_313-12004	TANALA	Intermediate type	MADAGASCAR	3K
IRIS_313-12006	PADI HANGIR	Tropical japonica	MALAYSIA	3K
IRIS_313-12018	FRENSI GBOI	Tropical japonica	SIERRA LEONE	3K
IRIS_313-12021	ITA 131	Tropical japonica	NIGERIA	3K
IRIS_313-12024	-	Indica	-	3K
IRIS_313-12027	ACEH(SELECTION)	Indica	INDONESIA	3K
IRIS_313-12030	DELI 2	Intermediate type	MALAYSIA	3K
IRIS_313-12031	P.T.Q. QINDONAAL	Tropical japonica	Philippines	3K
IRIS_313-12045	BUYAN	Tropical japonica	INDONESIA	3K
IRIS_313-12051	TINOLDO MARANGRAS	Tropical japonica	Philippines	3K
IRIS_313-12053	FACAGRO 406	Indica	BURUNDI	3K
IRIS_313-12055	LAL MOTI	Aus/boro	BANGLADESH	3K
IRIS_313-12069	PULUT MAS	Tropical japonica	INDONESIA	3K
IRIS_313-12070	BABELIONG	Tropical japonica	MALAYSIA	3K
IRIS_313-12073	KASIGNAYAN	Tropical japonica	Philippines	3K
IRIS_313-12079	KASHMIRI	Indica	PAKISTAN	3K
IRIS_313-12080	KA GIL	Indica	Philippines	3K
IRIS_313-12081	-	Indica	Philippines	3K
IRIS_313-12108	PARAI JALEY MASIK	Tropical japonica	MALAYSIA	3K
IRIS_313-12139	MANSARA DHAN	Aus/boro	NEPAL	3K
IRIS_313-12141	HATEA	Aus/boro	BANGLADESH	3K
IRIS_313-12144	GINAYANGGANG	Tropical japonica	Philippines	3K
IRIS_313-12164	PA YANG NOEUGN	Tropical japonica	CAMBODIA	3K
IRIS_313-12183	SETYA	Aus/boro	NEPAL	3K
IRIS_313-12241	SEMENDANG	Tropical japonica	INDONESIA	3K
IRIS_313-12244	PINAHULA	Tropical japonica	Philippines	3K
IRIS_313-12271	BATIBATIKAN	Tropical japonica	Philippines	3K
IRIS_313-12272	MALAGKIT (ITIM)	Tropical japonica	Philippines	3K
IRIS_313-12279	RAMADITRA	Tropical japonica	MADAGASCAR	3K
IRIS_313-12281	SALAZANA	Tropical japonica	MADAGASCAR	3K
IRIS_313-12285	PADI MIAT (KECIL)	Tropical japonica	MALAYSIA	3K
IRIS_313-15896	FEDEARROZ 50	Indica	Colombia	3K
IRIS_313-15898	IR 4630-22-2-5-1-3	Indica	Philippines	3K
IRIS_313-15901	IR 77298-14-1-2-10	Indica	Philippines	3K
IRIS_313-15903	IAC 165	Indica	Brazil	3K
IRIS_313-15904	JINBUBYEO	Temperate japonica	South Korea	3K
IRIS_313-15905	WAB 56-125	Tropical japonica	Ivory Coast	3K
IRIS_313-15907	INIA TACUARI	Tropical japonica	Uruguay	3K
IRIS_313-15910	CYPRESS	Intermediate type	United States	3K
IRIS_313-7638	ANGIFOTSY 685	Indica	Madagascar	3K
IRIS_313-7646	BETSILAIZINA	Tropical japonica	Madagascar	3K
IRIS_313-7650	BOTOHAVANA 139	Indica	Madagascar	3K
IRIS_313-7654	BOUAKE 189	Indica	Ivory Coast	3K
IRIS_313-7668	DANAU LAUT TAWAR	Indica	Indonesia	3K
IRIS_313-7698	IR 57920-AC-25-2-B	Indica	Philippines	3K
IRIS_313-7699	IR 57924-24	Tropical japonica	Philippines	3K
IRIS_313-7722	LATSIBOZAKA 112-1	Indica	Madagascar	3K
IRIS_313-7758	ROJOKELY	Indica	Madagascar	3K
IRIS_313-7808	WAS 173-B-B-6-2-2	Indica	Senegal	3K
IRIS_313-7809	WAS 174-B-3-5	Indica	Senegal	3K
IRIS_313-7819	WAS 203-B-B-2-4-1	Indica	Senegal	3K
IRIS_313-7832	WAS 63-22-5-9-10-1	Indica	Senegal	3K
IRIS_313-7838	62667	Tropical japonica	Senegal	3K
IRIS_313-7856	CHA LOY OE	Tropical japonica	Thailand	3K
IRIS_313-7863	CIRAD 403	Indica	-	3K
IRIS_313-7868	CT13582-15-5-M	Tropical japonica	Colombia	3K
IRIS_313-7870	CUIABANA	Tropical japonica	Brazil	3K
IRIS_313-7876	DINORADO	Tropical japonica	Philippines	3K
IRIS_313-7883	GANIGI	Tropical japonica	INDONESIA	3K
IRIS_313-7885	GOGO	Tropical japonica	INDONESIA	3K
IRIS_313-7902	IR 63380-16	Tropical japonica	Philippines	3K
IRIS_313-7907	IR 68704-145-1-1-B	Tropical japonica	Philippines	3K
IRIS_313-7909	IR 71525-19-1-1	Tropical japonica	Philippines	3K
IRIS_313-7911	IR 72967-12-2-3	Tropical japonica	Philippines	3K
IRIS_313-7912	IRAT 104	Tropical japonica	Ivory Coast	3K
IRIS_313-7914	IRAT 112	Japonica	Ivory Coast	3K
IRIS_313-7922	IRAT 234	Tropical japonica	GUF-BRA	3K
IRIS_313-7924	IRAT 335	Japonica	Bolivia	3K
IRIS_313-7959	MITSANGANAHIJERY		Madagascar	3K
IRIS_313-7992	VARY LAVA 90	Tropical japonica	Madagascar	3K
IRIS_313-7993	VARY LAVA DE BETAFO	Japonica	Madagascar	3K
IRIS_313-7994	VARY MADINIKA 3566	Japonica	Madagascar	3K
IRIS_313-8003	IR 47686-09-01-B-1	Japonica	Philippines	3K
IRIS_313-8010	IR 71524-44-1-1	Tropical japonica	Philippines	3K
IRIS_313-8037	DORELLA	Indica	Italy	3K
IRIS_313-8041	GRALDO	Temperate japonica	Italy	3K
IRIS_313-8044	GOLFO	Temperate japonica	Italy	3K
IRIS_313-8046	PLUS	Temperate japonica	Italy	3K
IRIS_313-8057	79 UPLA	Japonica	Argentina	3K
IRIS_313-8058	91 UPLA	Temperate japonica	Argentina	3K
IRIS_313-8060	77 UPLA	Japonica	Argentina	3K
IRIS_313-8061	75 UPLA	Japonica	Argentina	3K
IRIS_313-8062	80 UPLA	Temperate japonica	Argentina	3K
IRIS_313-8063	104 UPLA	Indica	Argentina	3K
IRIS_313-8064	32 UPLA	Japonica	Argentina	3K
IRIS_313-8065	SAMBA	Temperate japonica	Italy	3K
IRIS_313-8072	CENTURY PATNA	Tropical japonica	United States	3K
IRIS_313-8073	DAWN CI 9534	Tropical japonica	United States	3K
IRIS_313-8074	GOOLARAH	Temperate japonica	Australia	3K
IRIS_313-8076	PELDE	Temperate japonica	Australia	3K
IRIS_313-8102	BLUE BONNET	Temperate japonica	United States	3K
IRIS_313-8151	VALTEJO	Temperate japonica	Portugal	3K
IRIS_313-8173	A 201	Temperate japonica	United States	3K
IRIS_313-8177	AUGUSTO	Temperate japonica	Italy	3K
IRIS_313-8180	DELLMONT	Temperate japonica	United States	3K
IRIS_313-8183	DREW	Temperate japonica	United States	3K
IRIS_313-8184	FRAGRANCE	Indica	Italy	3K
IRIS_313-8185	GLADIO	Indica	Italy	3K
IRIS_313-8186	JACINTO	Temperate japonica	United States	3K
IRIS_313-8192	L 205	Temperate japonica	United States	3K
IRIS_313-8193	LACASSINE	Japonica	United States	3K
IRIS_313-8202	REXMONT	Temperate japonica	United States	3K
IRIS_313-8209	ALEXANDROS	Temperate japonica	Greece	3K
IRIS_313-8213	GRAAL	Tropical japonica	France	3K
IRIS_313-8217	SAKHA 102	Japonica	Egypt	3K
IRIS_313-8218	SAKHA 103	Aus/boro	Egypt	3K
IRIS_313-8232	IR 62266-42-6-2	Indica	Philippines	3K
IRIS_313-8252	JAGLI BORO	Aus/boro	BANGLADESH	3K
IRIS_313-8277	K 2 C 14	Intermediate type	IVORY COAST	3K
IRIS_313-8279	SAWAH	Tropical japonica	MALAYSIA	3K
IRIS_313-8285	KATY	Tropical japonica	UNITED STATES	3K
IRIS_313-8288	AVO	Indica	MADAGASCAR	3K
IRIS_313-8302	KAMJA	Temperate japonica	BHUTAN	3K
IRIS_313-8314	BEUREUM MEULIT	Indica	INDONESIA	3K
IRIS_313-8323	REXARK ROGUE	Japonica	UNITED STATES	3K
IRIS_313-8324	POENOET HITAM	Tropical japonica	INDONESIA	3K
IRIS_313-8339	BOND	Japonica	UNITED STATES	3K
IRIS_313-8342	KURULU WEE(WHITE)	Aus/boro	Sri Lanka	3K
IRIS_313-8356	BLICCA	Temperate japonica	Philippines	3K
IRIS_313-8380	SAN CHIAO TSWEN	Aus/boro	CHINA	3K
IRIS_313-8381	PURAK SIRIBA	Tropical japonica	MALAYSIA	3K
IRIS_313-8382	ARC 13252	Indica	INDIA	3K
IRIS_313-8390	SUFAID 246	Aus/boro	PAKISTAN	3K
IRIS_313-8410	JABOR SAIL	Aus/boro	BANGLADESH	3K
IRIS_313-8431	BOCAO	Tropical japonica	Philippines	3K
IRIS_313-8434	TEBONNET	Tropical japonica	UNITED STATES	3K
IRIS_313-8439	KENDINGA 5(H)	Tropical japonica	MALAYSIA	3K
IRIS_313-8523	OS4	Japonica	NIGERIA	3K
IRIS_313-8536	NG. KARAN DE	Indica	INDONESIA	3K
IRIS_313-8554	ARC 11959	Aus/boro	INDIA	3K
IRIS_313-8572	ONOY	Tropical japonica	Philippines	3K
IRIS_313-8594	MINATANDA	Temperate japonica	Philippines	3K
IRIS_313-8626	BANJANG	Tropical japonica	MALAYSIA	3K
IRIS_313-8627	PRELUDE	Temperate japonica	UNITED STATES	3K
IRIS_313-8655	TAK	Aus/boro	PAKISTAN	3K
IRIS_313-8664	SITORU	Basmati/sadri	INDONESIA	3K
IRIS_313-8669	CALROSE 76	Temperate japonica	UNITED STATES	3K
IRIS_313-8687	KEREN FENHO	Tropical japonica	GUINEA-BISSAU	3K
IRIS_313-8694	TRES MESES	Tropical japonica	BRAZIL	3K
IRIS_313-8699	BALASURIYA A	Indica	Sri Lanka	3K
IRIS_313-8721	HOLOI BASH(SOLOI BASH)	Aus/boro	BANGLADESH	3K
IRIS_313-8739	TAI 6	Tropical japonica	IVORY COAST	3K
IRIS_313-8745	SD120 SELN (CI 12320)	Indica	HAITI	3K
IRIS_313-8768	MOROFIN	Tropical japonica	IVORY COAST	3K
IRIS_313-8771	SIMUL KHURI	Aus/boro	INDIA	3K
IRIS_313-8778	SUP BLUE ROSE	Tropical japonica	UNITED STATES	3K
IRIS_313-8789	LALSAITA	Aus/boro	BANGLADESH	3K
IRIS_313-8791	ARANG	Indica	INDONESIA	3K
IRIS_313-8803	TEXAS PATNA	Intermediate type	UNITED STATES	3K
IRIS_313-8822	STRAW 23-400	Indica	BANGLADESH	3K
IRIS_313-8864	NOROI	Indica	BANGLADESH	3K
IRIS_313-8865	PADI SEPAH	Tropical japonica	INDONESIA	3K
IRIS_313-8872	UNNAMED	Tropical japonica	THAILAND	3K
IRIS_313-8876	DELITUS	Tropical japonica	FRANCE	3K
IRIS_313-8894	LEKATAN	Tropical japonica	MALAYSIA	3K
IRIS_313-8923	CALIFORNIA BELLE	Basmati/sadri	UNITED STATES	3K
IRIS_313-8955	LASAT PUTIH	Tropical japonica	MALAYSIA	3K
IRIS_313-8960	BLUEBONNET	Indica	UNITED STATES	3K
IRIS_313-8963	BATHURI	Aus/boro	BANGLADESH	3K
IRIS_313-8976	SKY BONNET	Tropical japonica	UNITED STATES	3K
IRIS_313-8982	ARC 18112	Indica	INDIA	3K
IRIS_313-8986	ARC 10754	Indica	INDIA	3K
IRIS_313-8998	SIGAE	Intermediate type	INDONESIA	3K
IRIS_313-9005	TJERE SUGI	Indica	INDONESIA	3K
IRIS_313-9017	PING SHAN TA TSWEN KU	Indica	CHINA	3K
IRIS_313-9050	ANGKARONG	Tropical japonica	MALAYSIA	3K
IRIS_313-9066	AUS 177	Indica	BANGLADESH	3K
IRIS_313-9101	DARAWAL	Japonica	MALAYSIA	3K
IRIS_313-9108	RAYADA	Aus/boro	BANGLADESH	3K
IRIS_313-9112	LEUANG YAI 344	Indica	THAILAND	3K
IRIS_313-9129	LAYANDABU	Tropical japonica	INDONESIA	3K
IRIS_313-9137	ARC 10100	Aus/boro	INDIA	3K
IRIS_313-9187	WANGKOD	Tropical japonica	MALAYSIA	3K
IRIS_313-9239	RIMBUN	Temperate japonica	INDONESIA	3K
IRIS_313-9267	CHIRGUA 1 I-22	Tropical japonica	VENEZUELA	3K
IRIS_313-9283	TAK SUFAID	Aus/boro	PAKISTAN	3K
IRIS_313-9297	KORR	Tropical japonica	LIBERIA	3K
IRIS_313-9313	ARC 10799	Indica	INDIA	3K
IRIS_313-9314	KAAKARAN	Indica	INDONESIA	3K
IRIS_313-9325	SADA RUPA	Indica	BANGLADESH	3K
IRIS_313-9363	MAYBELLE	Intermediate type	UNITED STATES	3K
IRIS_313-9368	CHANDARHAT	Aus/boro	BANGLADESH	3K
IRIS_313-9375	PULUTAN	Japonica	MALAYSIA	3K
IRIS_313-9388	VARY MALADY MENA	Indica	MADAGASCAR	3K
IRIS_313-9389	KINANDANG BUSIKSIK	Tropical japonica	Philippines	3K
IRIS_313-9405	INGSA BELANAK	Tropical japonica	INDONESIA	3K
IRIS_313-9422	CHUNGUR BALI	Aus/boro	BANGLADESH	3K
IRIS_313-9423	AGUYOD	Tropical japonica	Philippines	3K
IRIS_313-9449	JAMBALI	Aus/boro	PAKISTAN	3K
IRIS_313-9452	B 505 A 1-28-7-1-2	Tropical japonica	UNITED STATES	3K
IRIS_313-9464	SML ACORNI	Tropical japonica	SURINAME	3K
IRIS_313-9470	SAHULO FACHE SOYO	Tropical japonica	INDONESIA	3K
IRIS_313-9472	H 6	Indica	Sri Lanka	3K
IRIS_313-9491	BLUE BELLE	Temperate japonica	UNITED STATES	3K
IRIS_313-9519	WANICA	Tropical japonica	SURINAME	3K
IRIS_313-9550	VEGOLD	Tropical japonica	UNITED STATES	3K
IRIS_313-9558	LIMBAYAN	Basmati/sadri	MALAYSIA	3K
IRIS_313-9568	PAMPANGON(H)	Tropical japonica	MALAYSIA	3K
IRIS_313-9572	ASU	Indica	BHUTAN	3K
IRIS_313-9574	UNNAMED	Indica	BRUNEI DARUSSALAM	3K
IRIS_313-9600	E-LONG MAH	Indica	THAILAND	3K
IRIS_313-9609	ARC 10594	Indica	INDIA	3K
IRIS_313-9616	INITLOG DALAG	Temperate japonica	Philippines	3K
IRIS_313-9623	PESAGRO 102	Indica	BRAZIL	3K
IRIS_313-9626	KALIA	Aus/boro	BANGLADESH	3K
IRIS_313-9641	BEGUM	Aus/boro	INDIA	3K
IRIS_313-9648	NEWREX	Intermediate type	UNITED STATES	3K
IRIS_313-9661	LENJA MURALI	Aus/boro	BANGLADESH	3K
IRIS_313-9691	SIFARASI	Japonica	INDONESIA	3K
IRIS_313-9695	SOLAY GHAT	Indica	PAKISTAN	3K
IRIS_313-9706	TAIPEI WOO-CO	Indica	TAIWAN	3K
IRIS_313-9725	DA DAO TOU	Temperate japonica	CHINA	3K
IRIS_313-9740	ROJOFOTSY	Indica	MADAGASCAR	3K
IRIS_313-9742	LOHAMBITRO	Tropical japonica	MADAGASCAR	3K
IRIS_313-9745	VARY MALADY	Japonica	MADAGASCAR	3K
IRIS_313-9767	REX*2/BBT 50	Indica	UNITED STATES	3K
IRIS_313-9841	SML AWINI	Indica	SURINAME	3K
IRIS_313-9851	GOGOWIERIE	Tropical japonica	SURINAME	3K
IRIS_313-9867	SIGARDIS	Indica	Sri Lanka	3K
IRIS_313-9897	BIKYAT	Japonica	Philippines	3K
IRIS_313-9924	KN1B-361-1-8-6-9	Indica	SOUTH KOREA	3K
IRIS_313-9928	DEO-KITAN	Tropical japonica	Philippines	3K
IRIS_313-9929	GOBYERNO	Tropical japonica	Philippines	3K
IRIS_313-9939	CIWINI SML	Basmati/sadri	SURINAME	3K
IRIS_313-9949	PANNITHI	Aus/boro	Sri Lanka	3K
IRIS_313-9953	BAMOA A75	Indica	MEXICO	3K
IRIS_313-9963	WIR1391	Temperate japonica	Sri Lanka	3K

## Sheet: Type 18
Acc_number	rice_type	Country	resources
Jinmi	temperate japonica	Korea	Kim et al., 2018
IRRI142	indica	Philippines	Kim et al., 2018
IR13K111	indica	Philippines	Kim et al., 2018
IR12K170	indica	Philippines	Kim et al., 2018
IR12K253	indica	Philippines	Kim et al., 2018
IRRI202	indica	Philippines	Kim et al., 2018
IR14K164	indica	Philippines	Kim et al., 2018

## Sheet: Type 19
Acc_number	Acc_name_1	rice_type	Country	reources
CAAS_B117	Lixingeng	Temperate japonica	China	3K
CAAS_B171	Linguo	Temperate japonica	Italy	3K
CAAS_B205	Cunsanli	Temperate japonica	China	3K
CAAS_B218	Wuzidui	Temperate japonica	China	3K
CAAS_B228	Haobayong 1	Temperate japonica	China	3K
CAAS_CX306	Mongolia Rice	Temperate japonica	China	3K
CAAS_CX344	Hexi 41	Temperate japonica	China	3K
CAAS_CX383	Hongza	Temperate japonica	China	3K
CAAS_CX384	Fengza	japonica	China	3K
CAAS_CX391	YJ30	Temperate japonica	China	3K
CAAS_CX4	93072	Intermediate type	China	3K
CAAS_CX47	Diangeng	Temperate japonica	China	3K
CAAS_CX49	NAN-29-2	Intermediate type	China	3K
CAAS_CX78	M401	Temperate japonica	United States	3K
IRIS_313-10556	LUA DEN MUA	Indica	VIETNAM	3K
IRIS_313-10564	250 KUNGANI 1	Temperate japonica	JAPAN	3K
IRIS_313-10916	SRAU SLAP	Temperate japonica	CAMBODIA	3K
IRIS_313-11156	-	Tropical japonica	INDIA	3K
IRIS_313-11653	MA SHE 8	Temperate japonica	CHINA	3K
IRIS_313-11666	LONG GE 33	Indica	CHINA	3K
IRIS_313-11672	RAI MANULA	Tropical japonica	NEPAL	3K
IRIS_313-11702	CN1067	Indica	UNITED STATES	3K
IRIS_313-11981	TAICHUNG 188	Temperate japonica	TAIWAN	3K
IRIS_313-12061	YUNLEN 13	Temperate japonica	CHINA	3K
IRIS_313-8481	DAN-YAN-NUO	Temperate japonica	CHINA	3K
IRIS_313-8658	CP231	Tropical japonica	UNITED STATES	3K
IRIS_313-8873	PAOTSUPAGAIAHON	Temperate japonica	TAIWAN	3K
IRIS_313-9698	JO SANG DAE YA	Temperate japonica	NORTH KOREA	3K
IRIS_313-9701	TAICHUNG 65	Temperate japonica	TAIWAN	3K
IRIS_313-9702	TAICHUNG 179	Temperate japonica	TAIWAN	3K
IRIS_313-9703	CHIANAN 8	Temperate japonica	TAIWAN	3K
Patsupatsu	Patsupatsu	japonica	Taiwan	Wei et al., 2016
Nakabo	Nakabo	japonica	Taiwan	Wei et al., 2016
Banadoion	Banadoion	japonica	Taiwan	Wei et al., 2016
Papito	Papito	japonica	Taiwan	Wei et al., 2016
Mandarakiku	Mandarakiku	japonica	Taiwan	Wei et al., 2016
Muteka	Muteka	japonica	Taiwan	Wei et al., 2016
Tahobin	Tahobin	japonica	Taiwan	Wei et al., 2016
Nabohai	Nabohai	japonica	Taiwan	Wei et al., 2016
Bohai	Bohai	japonica	Taiwan	Wei et al., 2016
Habun 1	Habun 1	indica	Taiwan	Wei et al., 2016

## Sheet: Type 20
Acc_number	Acc_name_1	rice_type	Country	resources
CAAS_CX130	CHIPDA	Indica	India	3K
IRIS_313-11310	ARC 15929	Indica	INDIA	3K
IRIS_313-11446	NAPDAI	Indica	INDIA	3K
IRIS_313-11491	BIR BAHADUR	Aus/boro	INDIA	3K
IRIS_313-11597	BHATA PYAGI	Aus/boro	INDIA	3K
IRIS_313-11600	KOTODESHI	Aus/boro	INDIA	3K
IRIS_313-11638	NCS331	Indica	INDIA	3K
IRIS_313-11646	NCS771 A	Indica	INDIA	3K
IRIS_313-11738	PAUNDRI	Tropical japonica	INDIA	3K
IRIS_313-11918	DILBAKSH	Indica	INDIA	3K
IRIS_313-11919	LAKHA KUAR	Indica	INDIA	3K
IRIS_313-8731	NIBARI	Indica	INDIA	3K
IRIS_313-8796	DUDH KADAR	Indica	INDIA	3K
IRIS_313-8924	KUTTA	Indica	INDIA	3K
IRIS_313-8988	BANIKAT	Indica	INDIA	3K
IRIS_313-9611	WANGA BARUGULU	Indica	INDIA	3K

## Sheet: Type 21
Acc_number	Acc_name_1	rice_type	Country	Resource
IRIS_313-10854	ARC 10145	Aus/boro	INDIA	3K
IRIS_313-10894	ARC 13204	Aus/boro	INDIA	3K
IRIS_313-10896	ARC 13276	Aus/boro	INDIA	3K

## Sheet: Type 22
Acc_number	Acc_name_1	rice_type	Country	Resource
O. punctata	African BB genome	wild rice		IOMAP
