# Supplementary material for: Studies of rice Hd1 haplotypes worldwide reveal adaptation of flowering time to different environments
Source: PLoS One. 2020 Sep 17;15(9):e0239028. doi: 10.1371/journal.pone.0239028 (PMC7498076; doi:10.1371/journal.pone.0239028)
Supplement: S6 Table — (XLSX) [file pone.0239028.s008.xlsx]

## Sheet: 工作表1
Accessions	Type2	Type3	Type7	Type12	Type13	Type18	Type19	Type20	Type21	Type22	SubSpec.	Name	Location	Locations2	From	NCBI SRA
DGWG	0|0	0|0	1|1	0|0	0|0	0|0	0|0	0|0	0|0	0|0	Ind	Dee-Geo-Woo-Gen	Taiwan	-	NCBI	DRX014448
Koshihikari	0|0	0|0	0|0	0|0	0|0	0|0	0|0	0|0	0|0	0|0	Jap	Kohishikari	Japan	-	NCBI	DRX002963
W1715	0|0	0|0	0|0	0|0	0|0	0|0	0|0	0|0	0|0	0|0	Wild	rufipogon	China	-	Huang et al., (2012)	ERP000106, ERP000729, ERP001143
W1716	0|0	0|0	0|0	0|0	0|0	0|0	0|0	0|0	0|0	0|0	Wild	rufipogon	China	-	Huang et al., (2012)	ERP000106, ERP000729, ERP001143
W0123-1	0|0	0|0	0|0	0|0	0|0	0|0	0|0	0|0	0|0	0|0	Wild	rufipogon	India	-	Zhao et al., (2018)	PRJEB19404
W0141	0|0	0|0	0|0	0|0	0|0	0|0	0|0	0|0	0|0	0|0	Wild	rufipogon	India	-	Zhao et al., (2018)	PRJEB19404
W0170	0|0	0|0	0|0	0|0	0|0	0|0	0|0	0|0	0|0	0|0	Wild	rufipogon	Thailand	-	Zhao et al., (2018)	PRJEB19404
W1687	0|0	0|0	0|0	0|0	0|0	0|0	0|0	0|0	0|0	0|0	Wild	rufipogon	India	-	Zhao et al., (2018)	PRJEB19404
W1698	0|0	0|0	0|0	0|0	0|0	0|0	0|0	0|0	0|0	0|0	Wild	rufipogon	Thailand	-	Zhao et al., (2018)	PRJEB19404
W1739	0|0	0|0	0|0	0|0	0|0	0|0	0|0	0|0	0|0	0|0	Wild	rufipogon	India	-	Zhao et al., (2018)	PRJEB19404
W1754	0|0	0|0	0|0	0|0	0|0	0|0	0|0	0|0	0|0	0|0	Wild	rufipogon	India	-	Zhao et al., (2018)	PRJEB19404
W1777	0|0	0|0	0|0	0|0	0|0	0|0	0|0	0|0	0|0	0|0	Wild	rufipogon	India	-	Zhao et al., (2018)	PRJEB19404
W1943	0|0	0|0	0|0	0|0	0|0	0|0	0|0	0|0	0|0	0|0	Wild	rufipogon	China	-	Zhao et al., (2018)	PRJEB19404
W1979	0|0	0|0	0|0	0|0	0|0	0|0	0|0	0|0	0|0	0|0	Wild	rufipogon	Indonesia	-	Zhao et al., (2018)	PRJEB19404
W2012	0|0	0|0	0|0	0|0	0|0	0|0	0|0	0|0	0|0	0|0	Wild	rufipogon	India	-	Zhao et al., (2018)	PRJEB19404
W3078-2	0|0	0|0	0|0	0|0	0|0	0|0	0|0	0|0	0|0	0|0	Wild	rufipogon	China	-	Zhao et al., (2018)	PRJEB19404
W3095-2	0|0	0|0	0|0	0|0	0|0	0|0	0|0	0|0	0|0	0|0	Wild	rufipogon	China	-	Zhao et al., (2018)	PRJEB19404
barthii	0|0	0|0	0|0	0|0	0|0	0|0	0|0	0|0	0|0	0|0	Wild	barthii	Africa	-	Stein et al., (2018)	SRX662937-SRX662945
glumaepatula	0|0	0|0	0|0	0|0	0|0	0|0	0|0	0|0	0|0	0|0	Wild	glumaepatula	America	-	Stein et al., (2018)	SRX663040-SRX663043
Leersia	0|0	0|0	0|0	0|0	0|0	0|0	0|0	0|0	0|0	0|0	Outgroup	Leersia	Africa	-	Stein et al., (2018)	SRX663039
meridionalis	0|0	0|0	0|0	0|0	0|0	0|0	0|0	0|0	0|0	0|0	Wild	meridionalis	Australia	-	Stein et al., (2018)	SRX663044-SRX663048;
nivara	0|0	0|0	0|0	0|0	0|0	0|0	0|0	0|0	0|0	0|0	Wild	nivara	Asian	-	Stein et al., (2018)	SRX663049-SRX663053
punctata	0|0	0|0	0|0	0|0	0|0	0|0	0|0	0|0	0|0	1|1	Wild	punctata	Africa	-	Stein et al., (2018)	SRX662909-SRX662935
rufipogon	0|0	0|0	0|0	0|0	0|0	0|0	0|0	0|0	0|0	0|0	Wild	rufipogon	Asian	-	Stein et al., (2018)	ERX096841
GD_W1	0|0	0|0	1|1	0|0	0|0	0|0	0|0	0|0	0|0	0|0	Weedy	GD_W1	China	Guangdong	Qiu et al., (2017)	PRJNA295802
GD_W10	0|0	0|0	1|1	0|0	0|0	0|0	0|0	0|0	0|0	0|0	Weedy	GD_W10	China	Guangdong	Qiu et al., (2017)	PRJNA295802
GD_W11	0|0	0|0	1|1	0|0	0|0	0|0	0|0	0|0	0|0	0|0	Weedy	GD_W11	China	Guangdong	Qiu et al., (2017)	PRJNA295802
GD_W12	0|0	0|0	1|1	0|0	0|0	0|0	0|0	0|0	0|0	0|0	Weedy	GD_W12	China	Guangdong	Qiu et al., (2017)	PRJNA295802
GD_W13	0|0	0|0	1|1	0|0	0|0	0|0	0|0	0|0	0|0	0|0	Weedy	GD_W13	China	Guangdong	Qiu et al., (2017)	PRJNA295802
GD_W14	0|0	0|0	1|1	0|0	0|0	0|0	0|0	0|0	0|0	0|0	Weedy	GD_W14	China	Guangdong	Qiu et al., (2017)	PRJNA295802
GD_W15	0|0	1|0	1|1	0|0	0|0	0|0	0|0	0|0	0|0	0|0	Weedy	GD_W15	China	Guangdong	Qiu et al., (2017)	PRJNA295802
GD_W16	0|0	0|0	1|1	0|0	0|0	0|0	0|0	0|0	0|0	0|0	Weedy	GD_W16	China	Guangdong	Qiu et al., (2017)	PRJNA295802
GD_W17	0|0	0|0	1|1	0|0	0|0	0|0	0|0	0|0	0|0	0|0	Weedy	GD_W17	China	Guangdong	Qiu et al., (2017)	PRJNA295802
GD_W18	0|0	0|0	1|1	0|0	0|0	0|0	0|0	0|0	0|0	0|0	Weedy	GD_W18	China	Guangdong	Qiu et al., (2017)	PRJNA295802
GD_W19	0|0	0|0	1|1	0|0	0|0	0|0	0|0	0|0	0|0	0|0	Weedy	GD_W19	China	Guangdong	Qiu et al., (2017)	PRJNA295802
GD_W20	0|0	0|0	1|1	0|0	0|0	0|0	0|0	0|0	0|0	0|0	Weedy	GD_W20	China	Guangdong	Qiu et al., (2017)	PRJNA295802
GD_W21	0|0	0|0	1|1	0|0	0|0	0|0	0|0	0|0	0|0	0|0	Weedy	GD_W21	China	Guangdong	Qiu et al., (2017)	PRJNA295802
GD_W22	0|0	0|0	0|0	0|0	0|0	0|0	0|0	0|0	0|0	0|0	Weedy	GD_W22	China	Guangdong	Qiu et al., (2017)	PRJNA295802
GD_W23	0|0	0|0	1|1	0|0	0|0	0|0	0|0	0|0	0|0	0|0	Weedy	GD_W23	China	Guangdong	Qiu et al., (2017)	PRJNA295802
GD_W24	0|0	0|0	1|1	0|0	0|0	0|0	0|0	0|0	0|0	0|0	Weedy	GD_W24	China	Guangdong	Qiu et al., (2017)	PRJNA295802
GD_W25	0|0	0|0	1|1	0|0	0|0	0|0	0|0	0|0	0|0	0|0	Weedy	GD_W25	China	Guangdong	Qiu et al., (2017)	PRJNA295802
GD_W26	0|0	0|0	1|1	0|0	0|0	0|0	0|0	0|0	0|0	0|0	Weedy	GD_W26	China	Guangdong	Qiu et al., (2017)	PRJNA295802
GD_W27	0|0	0|0	1|1	0|0	0|0	0|0	0|0	0|0	0|0	0|0	Weedy	GD_W27	China	Guangdong	Qiu et al., (2017)	PRJNA295802
GD_W28	0|0	0|0	1|1	0|0	0|0	0|0	0|0	0|0	0|0	0|0	Weedy	GD_W28	China	Guangdong	Qiu et al., (2017)	PRJNA295802
GD_W29	0|0	0|0	1|1	0|0	0|0	0|0	0|0	0|0	0|0	0|0	Weedy	GD_W29	China	Guangdong	Qiu et al., (2017)	PRJNA295802
GD_W3	0|0	0|0	1|0	0|0	1|0	0|0	0|0	0|0	0|0	0|0	Weedy	GD_W3	China	Guangdong	Qiu et al., (2017)	PRJNA295802
GD_W4	0|0	0|0	1|1	0|0	0|0	0|0	0|0	0|0	0|0	0|0	Weedy	GD_W4	China	Guangdong	Qiu et al., (2017)	PRJNA295802
GD_W5	0|0	0|0	1|1	0|0	0|0	0|0	0|0	0|0	0|0	0|0	Weedy	GD_W5	China	Guangdong	Qiu et al., (2017)	PRJNA295802
GD_W7	0|0	0|0	1|1	0|0	0|0	0|0	0|0	0|0	0|0	0|0	Weedy	GD_W7	China	Guangdong	Qiu et al., (2017)	PRJNA295802
GD_W8	0|0	0|0	1|1	0|0	0|0	0|0	0|0	0|0	0|0	0|0	Weedy	GD_W8	China	Guangdong	Qiu et al., (2017)	PRJNA295802
GD_W9	0|0	0|0	1|1	0|0	0|0	0|0	0|0	0|0	0|0	0|0	Weedy	GD_W9	China	Guangdong	Qiu et al., (2017)	PRJNA295802
JS_W1	0|0	0|0	0|0	0|0	0|0	0|0	0|0	0|0	0|0	0|0	Weedy	JS_W1	China	Jiangsu	Qiu et al., (2017)	PRJNA295802
JS_W10	0|0	0|0	0|0	0|0	0|0	0|0	0|0	0|0	0|0	0|0	Weedy	JS_W10	China	Jiangsu	Qiu et al., (2017)	PRJNA295802
JS_W11	0|0	0|0	0|0	0|0	0|0	0|0	0|0	0|0	0|0	0|0	Weedy	JS_W11	China	Jiangsu	Qiu et al., (2017)	PRJNA295802
JS_W12	0|0	0|0	0|0	0|0	0|0	0|0	0|0	0|0	0|0	0|0	Weedy	JS_W12	China	Jiangsu	Qiu et al., (2017)	PRJNA295802
JS_W14	0|0	0|0	0|0	0|0	0|0	0|0	0|0	0|0	0|0	0|0	Weedy	JS_W14	China	Jiangsu	Qiu et al., (2017)	PRJNA295802
JS_W16	0|0	1|0	0|0	0|0	0|0	0|0	0|0	0|0	0|0	0|0	Weedy	JS_W16	China	Jiangsu	Qiu et al., (2017)	PRJNA295802
JS_W17	0|0	0|0	0|0	0|0	0|0	0|0	0|0	0|0	0|0	0|0	Weedy	JS_W17	China	Jiangsu	Qiu et al., (2017)	PRJNA295802
JS_W18	0|0	0|0	0|0	0|0	0|0	0|0	0|0	0|0	0|0	0|0	Weedy	JS_W18	China	Jiangsu	Qiu et al., (2017)	PRJNA295802
JS_W19	0|0	0|0	0|0	0|0	0|0	0|0	0|0	0|0	0|0	0|0	Weedy	JS_W19	China	Jiangsu	Qiu et al., (2017)	PRJNA295802
JS_W2	0|0	0|0	0|0	0|0	0|0	0|0	0|0	0|0	0|0	0|0	Weedy	JS_W2	China	Jiangsu	Qiu et al., (2017)	PRJNA295802
JS_W20	0|0	0|0	0|0	0|0	0|0	0|0	0|0	0|0	0|0	0|0	Weedy	JS_W20	China	Jiangsu	Qiu et al., (2017)	PRJNA295802
JS_W23	0|0	0|0	0|0	0|0	0|0	0|0	0|0	0|0	0|0	0|0	Weedy	JS_W23	China	Jiangsu	Qiu et al., (2017)	PRJNA295802
JS_W26	0|0	0|0	0|0	0|0	0|0	0|0	0|0	0|0	0|0	0|0	Weedy	JS_W26	China	Jiangsu	Qiu et al., (2017)	PRJNA295802
JS_W29	0|0	0|0	0|0	0|0	0|0	0|0	0|0	0|0	0|0	0|0	Weedy	JS_W29	China	Jiangsu	Qiu et al., (2017)	PRJNA295802
JS_W3	0|0	0|0	0|0	0|0	0|0	0|0	0|0	0|0	0|0	0|0	Weedy	JS_W3	China	Jiangsu	Qiu et al., (2017)	PRJNA295802
JS_W30	0|0	0|0	0|0	0|0	0|0	0|0	0|0	0|0	0|0	0|0	Weedy	JS_W30	China	Jiangsu	Qiu et al., (2017)	PRJNA295802
JS_W35	0|0	0|0	0|0	0|0	0|0	0|0	0|0	0|0	0|0	0|0	Weedy	JS_W35	China	Jiangsu	Qiu et al., (2017)	PRJNA295802
JS_W36	0|0	0|0	0|0	0|0	0|0	0|0	0|0	0|0	0|0	0|0	Weedy	JS_W36	China	Jiangsu	Qiu et al., (2017)	PRJNA295802
JS_W37	0|0	0|0	0|0	0|0	0|0	0|0	0|0	0|0	0|0	0|0	Weedy	JS_W37	China	Jiangsu	Qiu et al., (2017)	PRJNA295802
JS_W38	0|0	0|0	0|0	0|0	0|0	0|0	0|0	0|0	0|0	0|0	Weedy	JS_W38	China	Jiangsu	Qiu et al., (2017)	PRJNA295802
JS_W39	0|0	0|0	0|0	0|0	0|0	0|0	0|0	0|0	0|0	0|0	Weedy	JS_W39	China	Jiangsu	Qiu et al., (2017)	PRJNA295802
JS_W4	0|0	1|0	0|0	0|0	0|0	0|0	0|0	0|0	0|0	0|0	Weedy	JS_W4	China	Jiangsu	Qiu et al., (2017)	PRJNA295802
JS_W40	0|0	0|0	0|0	0|0	0|0	0|0	0|0	0|0	0|0	0|0	Weedy	JS_W40	China	Jiangsu	Qiu et al., (2017)	PRJNA295802
JS_W42	0|0	0|0	0|0	0|0	0|0	0|0	0|0	0|0	0|0	0|0	Weedy	JS_W42	China	Jiangsu	Qiu et al., (2017)	PRJNA295802
JS_W43	0|0	0|0	0|0	0|0	0|0	0|0	0|0	0|0	0|0	0|0	Weedy	JS_W43	China	Jiangsu	Qiu et al., (2017)	PRJNA295802
JS_W49	0|0	1|0	0|0	0|0	0|0	0|0	0|0	0|0	0|0	0|0	Weedy	JS_W49	China	Jiangsu	Qiu et al., (2017)	PRJNA295802
JS_W5	0|0	0|0	0|0	0|0	0|0	0|0	0|0	0|0	0|0	0|0	Weedy	JS_W5	China	Jiangsu	Qiu et al., (2017)	PRJNA295802
JS_W50	0|0	0|0	0|0	0|0	0|0	0|0	0|0	0|0	0|0	0|0	Weedy	JS_W50	China	Jiangsu	Qiu et al., (2017)	PRJNA295802
JS_W51	0|0	0|0	0|0	0|0	0|0	0|0	0|0	0|0	0|0	0|0	Weedy	JS_W51	China	Jiangsu	Qiu et al., (2017)	PRJNA295802
JS_W52	0|0	0|0	0|0	0|0	0|0	0|0	0|0	0|0	0|0	0|0	Weedy	JS_W52	China	Jiangsu	Qiu et al., (2017)	PRJNA295802
JS_W53	0|0	0|0	0|0	0|0	0|0	0|0	0|0	0|0	0|0	0|0	Weedy	JS_W53	China	Jiangsu	Qiu et al., (2017)	PRJNA295802
JS_W54	0|0	0|0	0|0	0|0	0|0	0|0	0|0	0|0	0|0	0|0	Weedy	JS_W54	China	Jiangsu	Qiu et al., (2017)	PRJNA295802
JS_W55	0|0	0|0	0|0	0|0	0|0	0|0	0|0	0|0	0|0	0|0	Weedy	JS_W55	China	Jiangsu	Qiu et al., (2017)	PRJNA295802
JS_W56	0|0	0|0	0|0	0|0	0|0	0|0	0|0	0|0	0|0	0|0	Weedy	JS_W56	China	Jiangsu	Qiu et al., (2017)	PRJNA295802
JS_W58	0|0	0|0	0|0	0|0	0|0	0|0	0|0	0|0	0|0	0|0	Weedy	JS_W58	China	Jiangsu	Qiu et al., (2017)	PRJNA295802
JS_W6	0|0	0|0	0|0	0|0	0|0	0|0	0|0	0|0	0|0	0|0	Weedy	JS_W6	China	Jiangsu	Qiu et al., (2017)	PRJNA295802
JS_W7	0|0	0|0	0|0	0|0	0|0	0|0	0|0	0|0	0|0	0|0	Weedy	JS_W7	China	Jiangsu	Qiu et al., (2017)	PRJNA295802
JS_W8	0|0	0|0	0|0	0|0	0|0	0|0	0|0	0|0	0|0	0|0	Weedy	JS_W8	China	Jiangsu	Qiu et al., (2017)	PRJNA295802
JS_W9	0|0	0|0	0|0	0|0	0|0	0|0	0|0	0|0	0|0	0|0	Weedy	JS_W9	China	Jiangsu	Qiu et al., (2017)	PRJNA295802
LN_W102	0|0	0|0	0|0	0|0	0|0	0|0	0|0	0|0	0|0	0|0	Weedy	LN_W102	China	Liaoning	Qiu et al., (2017)	PRJNA295802
LN_W11	0|0	0|0	0|0	0|0	0|0	0|0	0|0	0|0	0|0	0|0	Weedy	LN_W11	China	Liaoning	Qiu et al., (2017)	PRJNA295802
LN_W12	0|0	0|0	0|0	0|0	0|0	0|0	0|0	0|0	0|0	0|0	Weedy	LN_W12	China	Liaoning	Qiu et al., (2017)	PRJNA295802
LN_W14	0|0	0|0	0|0	0|0	0|0	0|0	0|0	0|0	0|0	0|0	Weedy	LN_W14	China	Liaoning	Qiu et al., (2017)	PRJNA295802
LN_W15	0|0	0|0	0|0	0|0	0|0	0|0	0|0	0|0	0|0	0|0	Weedy	LN_W15	China	Liaoning	Qiu et al., (2017)	PRJNA295802
LN_W16	0|0	0|0	0|0	0|0	0|0	0|0	0|0	0|0	0|0	0|0	Weedy	LN_W16	China	Liaoning	Qiu et al., (2017)	PRJNA295802
LN_W17	0|0	0|0	0|0	0|0	0|0	0|0	0|0	0|0	0|0	0|0	Weedy	LN_W17	China	Liaoning	Qiu et al., (2017)	PRJNA295802
LN_W18	0|0	0|0	0|0	0|0	0|0	0|0	0|0	0|0	0|0	0|0	Weedy	LN_W18	China	Liaoning	Qiu et al., (2017)	PRJNA295802
LN_W19	0|0	0|0	0|0	0|0	0|0	0|0	0|0	0|0	0|0	0|0	Weedy	LN_W19	China	Liaoning	Qiu et al., (2017)	PRJNA295802
LN_W23	0|0	0|0	0|0	0|0	0|0	0|0	0|0	0|0	0|0	0|0	Weedy	LN_W23	China	Liaoning	Qiu et al., (2017)	PRJNA295802
LN_W24	0|0	0|0	0|0	0|0	0|0	0|0	0|0	0|0	0|0	0|0	Weedy	LN_W24	China	Liaoning	Qiu et al., (2017)	PRJNA295802
LN_W25	0|0	0|0	0|0	0|0	0|0	0|0	0|0	0|0	0|0	0|0	Weedy	LN_W25	China	Liaoning	Qiu et al., (2017)	PRJNA295802
LN_W26	0|0	0|0	0|0	0|0	1|1	0|0	0|0	0|0	0|0	0|0	Weedy	LN_W26	China	Liaoning	Qiu et al., (2017)	PRJNA295802
LN_W27	0|0	0|0	0|0	0|0	0|0	0|0	0|0	0|0	0|0	0|0	Weedy	LN_W27	China	Liaoning	Qiu et al., (2017)	PRJNA295802
LN_W28	0|0	0|0	0|0	0|0	0|0	0|0	0|0	0|0	0|0	0|0	Weedy	LN_W28	China	Liaoning	Qiu et al., (2017)	PRJNA295802
LN_W30	0|0	0|0	0|0	0|0	0|0	0|0	0|0	0|0	0|0	0|0	Weedy	LN_W30	China	Liaoning	Qiu et al., (2017)	PRJNA295802
LN_W31	0|0	0|0	0|0	0|0	0|0	0|0	0|0	0|0	0|0	0|0	Weedy	LN_W31	China	Liaoning	Qiu et al., (2017)	PRJNA295802
LN_W32	0|0	0|0	0|0	0|0	0|0	0|0	0|0	0|0	0|0	0|0	Weedy	LN_W32	China	Liaoning	Qiu et al., (2017)	PRJNA295802
LN_W33	0|0	0|0	0|0	0|0	0|0	0|0	0|0	0|0	0|0	0|0	Weedy	LN_W33	China	Liaoning	Qiu et al., (2017)	PRJNA295802
LN_W34	0|0	0|0	0|0	0|0	0|0	0|0	0|0	0|0	0|0	0|0	Weedy	LN_W34	China	Liaoning	Qiu et al., (2017)	PRJNA295802
LN_W35	0|0	0|0	0|0	0|0	0|0	0|0	0|0	0|0	0|0	0|0	Weedy	LN_W35	China	Liaoning	Qiu et al., (2017)	PRJNA295802
LN_W36	0|0	0|0	0|0	0|0	0|0	0|0	0|0	0|0	0|0	0|0	Weedy	LN_W36	China	Liaoning	Qiu et al., (2017)	PRJNA295802
LN_W37	0|0	0|0	0|0	0|0	0|0	0|0	0|0	0|0	0|0	0|0	Weedy	LN_W37	China	Liaoning	Qiu et al., (2017)	PRJNA295802
LN_W39	0|0	0|0	0|0	0|0	0|0	0|0	0|0	0|0	0|0	0|0	Weedy	LN_W39	China	Liaoning	Qiu et al., (2017)	PRJNA295802
LN_W40	0|0	0|0	0|0	0|0	0|0	0|0	0|0	0|0	0|0	0|0	Weedy	LN_W40	China	Liaoning	Qiu et al., (2017)	PRJNA295802
LN_W42	0|0	0|0	0|0	0|0	0|0	0|0	0|0	0|0	0|0	0|0	Weedy	LN_W42	China	Liaoning	Qiu et al., (2017)	PRJNA295802
LN_W43	0|0	0|0	0|0	0|0	0|0	0|0	0|0	0|0	0|0	0|0	Weedy	LN_W43	China	Liaoning	Qiu et al., (2017)	PRJNA295802
LN_W44	0|0	0|0	0|0	0|0	0|0	0|0	0|0	0|0	0|0	0|0	Weedy	LN_W44	China	Liaoning	Qiu et al., (2017)	PRJNA295802
LN_W49	0|0	0|0	0|0	0|0	0|0	0|0	0|0	0|0	0|0	0|0	Weedy	LN_W49	China	Liaoning	Qiu et al., (2017)	PRJNA295802
LN_W50	0|0	0|0	0|0	0|0	0|0	0|0	0|0	0|0	0|0	0|0	Weedy	LN_W50	China	Liaoning	Qiu et al., (2017)	PRJNA295802
LN_W51	0|0	0|0	0|0	0|0	0|0	0|0	0|0	0|0	0|0	0|0	Weedy	LN_W51	China	Liaoning	Qiu et al., (2017)	PRJNA295802
LN_W58	0|0	0|0	0|0	0|0	0|0	0|0	0|0	0|0	0|0	0|0	Weedy	LN_W58	China	Liaoning	Qiu et al., (2017)	PRJNA295802
LN_W59	0|0	0|0	0|0	0|0	0|0	0|0	0|0	0|0	0|0	0|0	Weedy	LN_W59	China	Liaoning	Qiu et al., (2017)	PRJNA295802
LN_W60	0|0	0|0	0|0	0|0	0|0	0|0	0|0	0|0	0|0	0|0	Weedy	LN_W60	China	Liaoning	Qiu et al., (2017)	PRJNA295802
LN_W61	0|0	0|0	0|0	0|0	0|0	0|0	0|0	0|0	0|0	0|0	Weedy	LN_W61	China	Liaoning	Qiu et al., (2017)	PRJNA295802
LN_W62	0|0	0|0	0|0	0|0	0|0	0|0	0|0	0|0	0|0	0|0	Weedy	LN_W62	China	Liaoning	Qiu et al., (2017)	PRJNA295802
LN_W63	0|0	0|0	0|0	0|0	0|0	0|0	0|0	0|0	0|0	0|0	Weedy	LN_W63	China	Liaoning	Qiu et al., (2017)	PRJNA295802
LN_W64	0|0	0|0	0|0	0|0	0|0	0|0	0|0	0|0	0|0	0|0	Weedy	LN_W64	China	Liaoning	Qiu et al., (2017)	PRJNA295802
LN_W65	0|0	0|0	0|0	0|0	0|0	0|0	0|0	0|0	0|0	0|0	Weedy	LN_W65	China	Liaoning	Qiu et al., (2017)	PRJNA295802
LN_W67	0|0	0|0	0|0	0|0	0|0	0|0	0|0	0|0	0|0	0|0	Weedy	LN_W67	China	Liaoning	Qiu et al., (2017)	PRJNA295802
LN_W68	0|0	0|0	0|0	0|0	1|1	0|0	0|0	0|0	0|0	0|0	Weedy	LN_W68	China	Liaoning	Qiu et al., (2017)	PRJNA295802
LN_W71	0|0	0|0	0|0	0|0	0|0	0|0	0|0	0|0	0|0	0|0	Weedy	LN_W71	China	Liaoning	Qiu et al., (2017)	PRJNA295802
LN_W72	0|0	0|0	0|0	0|0	0|0	0|0	0|0	0|0	0|0	0|0	Weedy	LN_W72	China	Liaoning	Qiu et al., (2017)	PRJNA295802
LN_W73	0|0	0|0	0|0	0|0	0|0	0|0	0|0	0|0	0|0	0|0	Weedy	LN_W73	China	Liaoning	Qiu et al., (2017)	PRJNA295802
LN_W74	0|0	0|0	0|0	0|0	0|0	0|0	0|0	0|0	0|0	0|0	Weedy	LN_W74	China	Liaoning	Qiu et al., (2017)	PRJNA295802
LN_W75	0|0	0|0	0|0	0|0	0|0	0|0	0|0	0|0	0|0	0|0	Weedy	LN_W75	China	Liaoning	Qiu et al., (2017)	PRJNA295802
LN_W76	0|0	0|0	1|1	0|0	0|0	0|0	0|0	0|0	0|0	0|0	Weedy	LN_W76	China	Liaoning	Qiu et al., (2017)	PRJNA295802
LN_W78	0|0	0|0	0|0	0|0	0|0	0|0	0|0	0|0	0|0	0|0	Weedy	LN_W78	China	Liaoning	Qiu et al., (2017)	PRJNA295802
LN_W79	0|0	0|0	0|0	0|0	0|0	0|0	0|0	0|0	0|0	0|0	Weedy	LN_W79	China	Liaoning	Qiu et al., (2017)	PRJNA295802
LN_W80	0|0	0|0	0|0	0|0	0|0	0|0	0|0	0|0	0|0	0|0	Weedy	LN_W80	China	Liaoning	Qiu et al., (2017)	PRJNA295802
LN_W81	0|0	0|0	0|0	0|0	0|0	0|0	0|0	0|0	0|0	0|0	Weedy	LN_W81	China	Liaoning	Qiu et al., (2017)	PRJNA295802
LN_W83	0|0	0|0	1|1	0|0	0|0	0|0	0|0	0|0	0|0	0|0	Weedy	LN_W83	China	Liaoning	Qiu et al., (2017)	PRJNA295802
LN_W84	0|0	0|0	0|0	0|0	0|0	0|0	0|0	0|0	0|0	0|0	Weedy	LN_W84	China	Liaoning	Qiu et al., (2017)	PRJNA295802
LN_W86	0|0	0|0	0|0	0|0	0|0	0|0	0|0	0|0	0|0	0|0	Weedy	LN_W86	China	Liaoning	Qiu et al., (2017)	PRJNA295802
LN_W88	0|0	0|0	0|0	0|0	0|0	0|0	0|0	0|0	0|0	0|0	Weedy	LN_W88	China	Liaoning	Qiu et al., (2017)	PRJNA295802
LN_W89	0|0	0|0	0|0	0|0	0|0	0|0	0|0	0|0	0|0	0|0	Weedy	LN_W89	China	Liaoning	Qiu et al., (2017)	PRJNA295802
LN_W90	0|0	0|0	0|0	0|0	0|0	0|0	0|0	0|0	0|0	0|0	Weedy	LN_W90	China	Liaoning	Qiu et al., (2017)	PRJNA295802
LN_W96	0|0	0|0	0|0	0|0	0|0	0|0	0|0	0|0	0|0	0|0	Weedy	LN_W96	China	Liaoning	Qiu et al., (2017)	PRJNA295802
LN_W97	0|0	0|0	0|0	0|0	0|0	0|0	0|0	0|0	0|0	0|0	Weedy	LN_W97	China	Liaoning	Qiu et al., (2017)	PRJNA295802
NX_W01	0|0	0|0	0|0	0|0	0|0	0|0	0|0	0|0	0|0	0|0	Weedy	NX_W01	China	Ningxia	Qiu et al., (2017)	PRJNA295802
NX_W02	0|0	0|0	0|0	0|0	0|0	0|0	0|0	0|0	0|0	0|0	Weedy	NX_W02	China	Ningxia	Qiu et al., (2017)	PRJNA295802
NX_W03	0|0	0|0	0|0	0|0	0|0	0|0	0|0	0|0	0|0	0|0	Weedy	NX_W03	China	Ningxia	Qiu et al., (2017)	PRJNA295802
NX_W04	0|0	0|0	0|0	0|0	0|0	0|0	0|0	0|0	0|0	0|0	Weedy	NX_W04	China	Ningxia	Qiu et al., (2017)	PRJNA295802
NX_W05	0|0	0|0	0|0	0|0	0|0	0|0	0|0	0|0	0|0	0|0	Weedy	NX_W05	China	Ningxia	Qiu et al., (2017)	PRJNA295802
NX_W06	0|0	0|0	0|0	0|0	0|0	0|0	0|0	0|0	0|0	0|0	Weedy	NX_W06	China	Ningxia	Qiu et al., (2017)	PRJNA295802
NX_W07	0|0	0|0	0|0	0|0	0|0	0|0	0|0	0|0	0|0	0|0	Weedy	NX_W07	China	Ningxia	Qiu et al., (2017)	PRJNA295802
NX_W08	0|0	0|0	0|0	0|0	0|0	0|0	0|0	0|0	0|0	0|0	Weedy	NX_W08	China	Ningxia	Qiu et al., (2017)	PRJNA295802
NX_W09	0|0	0|0	0|0	0|0	0|0	0|0	0|0	0|0	0|0	0|0	Weedy	NX_W09	China	Ningxia	Qiu et al., (2017)	PRJNA295802
NX_W10	0|0	0|0	0|0	0|0	0|0	0|0	0|0	0|0	0|0	0|0	Weedy	NX_W10	China	Ningxia	Qiu et al., (2017)	PRJNA295802
NX_W11	0|0	0|0	0|0	0|0	0|0	0|0	0|0	0|0	0|0	0|0	Weedy	NX_W11	China	Ningxia	Qiu et al., (2017)	PRJNA295802
NX_W12	0|0	0|0	0|0	0|0	0|0	0|0	0|0	0|0	0|0	0|0	Weedy	NX_W12	China	Ningxia	Qiu et al., (2017)	PRJNA295802
NX_W14	0|0	0|0	0|0	0|0	0|0	0|0	0|0	0|0	0|0	0|0	Weedy	NX_W14	China	Ningxia	Qiu et al., (2017)	PRJNA295802
NX_W15	0|0	0|0	0|0	0|0	0|0	0|0	0|0	0|0	0|0	0|0	Weedy	NX_W15	China	Ningxia	Qiu et al., (2017)	PRJNA295802
NX_W16	0|0	0|0	0|0	0|0	0|0	0|0	0|0	0|0	0|0	0|0	Weedy	NX_W16	China	Ningxia	Qiu et al., (2017)	PRJNA295802
NX_W17	0|0	0|0	0|0	0|0	0|0	0|0	0|0	0|0	0|0	0|0	Weedy	NX_W17	China	Ningxia	Qiu et al., (2017)	PRJNA295802
NX_W18	0|0	0|0	0|0	0|0	0|0	0|0	0|0	0|0	0|0	0|0	Weedy	NX_W18	China	Ningxia	Qiu et al., (2017)	PRJNA295802
NX_W19	0|0	0|0	0|0	0|0	0|0	0|0	0|0	0|0	0|0	0|0	Weedy	NX_W19	China	Ningxia	Qiu et al., (2017)	PRJNA295802
NX_W20	0|0	0|0	0|0	0|0	0|0	0|0	0|0	0|0	0|0	0|0	Weedy	NX_W20	China	Ningxia	Qiu et al., (2017)	PRJNA295802
NX_W21	0|0	0|0	0|0	0|0	0|0	0|0	0|0	0|0	0|0	0|0	Weedy	NX_W21	China	Ningxia	Qiu et al., (2017)	PRJNA295802
NX_W22	0|0	0|0	0|0	0|0	1|0	0|0	0|0	0|0	0|0	0|0	Weedy	NX_W22	China	Ningxia	Qiu et al., (2017)	PRJNA295802
NX_W24	0|0	0|0	0|0	0|0	0|0	0|0	0|0	0|0	0|0	0|0	Weedy	NX_W24	China	Ningxia	Qiu et al., (2017)	PRJNA295802
NX_W25	0|0	0|0	0|0	0|0	0|0	0|0	0|0	0|0	0|0	0|0	Weedy	NX_W25	China	Ningxia	Qiu et al., (2017)	PRJNA295802
NX_W26	0|0	0|0	0|0	0|0	0|0	0|0	0|0	0|0	0|0	0|0	Weedy	NX_W26	China	Ningxia	Qiu et al., (2017)	PRJNA295802
NX_W27	0|0	0|0	0|0	0|0	0|0	0|0	0|0	0|0	0|0	0|0	Weedy	NX_W27	China	Ningxia	Qiu et al., (2017)	PRJNA295802
NX_W28	0|0	0|0	0|0	0|0	0|0	0|0	0|0	0|0	0|0	0|0	Weedy	NX_W28	China	Ningxia	Qiu et al., (2017)	PRJNA295802
NX_W29	0|0	0|0	0|0	0|0	0|0	0|0	0|0	0|0	0|0	0|0	Weedy	NX_W29	China	Ningxia	Qiu et al., (2017)	PRJNA295802
NX_W30	0|0	0|0	0|0	0|0	0|0	0|0	0|0	0|0	0|0	0|0	Weedy	NX_W30	China	Ningxia	Qiu et al., (2017)	PRJNA295802
NX_W31	0|0	0|0	0|0	0|0	0|0	0|0	0|0	0|0	0|0	0|0	Weedy	NX_W31	China	Ningxia	Qiu et al., (2017)	PRJNA295802
NX_W32	0|0	0|0	0|0	0|0	0|0	0|0	0|0	0|0	0|0	0|0	Weedy	NX_W32	China	Ningxia	Qiu et al., (2017)	PRJNA295802
