# Supplementary material for: Studies of rice Hd1 haplotypes worldwide reveal adaptation of flowering time to different environments
Source: PLoS One. 2020 Sep 17;15(9):e0239028. doi: 10.1371/journal.pone.0239028 (PMC7498076; doi:10.1371/journal.pone.0239028)
Supplement: S7 Table — The 3.8-kb fragments from −1000 to + 1000-bp of Hd1 were used. Position indicates the corresponding location of chromosome 1 in Nipponbare (IRGSP v1.0). Dot indicates the same as Nipponbare reference sequences, “-” indicates deletion in that position. The 3K code, accession names, subspecies, origin, haplotype group and numbers and sequence changes are listed. (XLSX) [file pone.0239028.s009.xlsx]

## Sheet: Type7
							Promoter	Promoter	Promoter	Promoter	Promoter	Promoter	Promoter	Promoter	Promoter	Promoter	Promoter	5'TUR	5'TUR	5'TUR	CDS	CDS	CDS	CDS	CDS	CDS	CDS	CDS	CDS	CDS	CDS	CDS	CDS	CDS	CDS	CDS	Intron	Intron	Intron	Intron	Intron	CDS	CDS	CDS	CDS	CDS	CDS	Downstream	Downstream
Position	Country	TYPE	rice_type	haplotype	number	combine	9335745	9335939	9335950	9336005	9336099	9336177	9336202	9336243	9336264	9336311	9336332	9336439	9336443	9336444	9336782	9336783	9336938	9336964	9336967	9336985	9337004	9337007	9337009	9337010	9337021	9337026	9337029	9337035	9337037	9337148	9337487	9337565	9337679	9337703	9337979	9338004	9338006	9338068	9338220	9338223	9338330	9339175	9339336
Ref	Country	TYPE	rice_type	haplotype	number	CCCGTCCCACATGAGCACCGAAAAGTCCAGGCCGCCTACGGAT	C	C	C	G	T	C	C	C	A	C	A	T	G	A	G	C	A	C	C	G	A	A	A	A	G	T	C	C	A	G	G	C	C	G	C	C	T	A	C	G	G	A	T
IRIS_313-11722	BANGLADESH	Type7	Ind	1	20	..T.......................G..A.............	.	.	T	.	.	.	.	.	.	.	.	.	.	.	.	.	.	.	.	.	.	.	.	.	.	.	G	.	.	A	.	.	.	.	.	.	.	.	.	.	.	.	.
IRIS_313-8930	BANGLADESH	Type7	Ind	1	20	..T.......................G..A.............	.	.	T	.	.	.	.	.	.	.	.	.	.	.	.	.	.	.	.	.	.	.	.	.	.	.	G	.	.	A	.	.	.	.	.	.	.	.	.	.	.	.	.
CAAS_CX60	INDIA	Type7	Ind	1	20	..T.......................G..A.............	.	.	T	.	.	.	.	.	.	.	.	.	.	.	.	.	.	.	.	.	.	.	.	.	.	.	G	.	.	A	.	.	.	.	.	.	.	.	.	.	.	.	.
CAAS_CAAS_B029	INDIA	Type7	Ind	1	20	..T.......................G..A.............	.	.	T	.	.	.	.	.	.	.	.	.	.	.	.	.	.	.	.	.	.	.	.	.	.	.	G	.	.	A	.	.	.	.	.	.	.	.	.	.	.	.	.
IRIS_313-8812	INDONESIA	Type7	Aus	1	20	..........................G..A.............	.	.	.	.	.	.	.	.	.	.	.	.	.	.	.	.	.	.	.	.	.	.	.	.	.	.	G	.	.	A	.	.	.	.	.	.	.	.	.	.	.	.	.
IRIS_313-9590	INDONESIA	Type7	Ind	1	20	..T.......................G..A.............	.	.	T	.	.	.	.	.	.	.	.	.	.	.	.	.	.	.	.	.	.	.	.	.	.	.	G	.	.	A	.	.	.	.	.	.	.	.	.	.	.	.	.
IRIS_313-11500	INDONESIA	Type7	Ind	1	20	..T.......................G..A.............	.	.	T	.	.	.	.	.	.	.	.	.	.	.	.	.	.	.	.	.	.	.	.	.	.	.	G	.	.	A	.	.	.	.	.	.	.	.	.	.	.	.	.
IRIS_313-8744	INDONESIA	Type7	Ind	1	20	..........................G..A.............	.	.	.	.	.	.	.	.	.	.	.	.	.	.	.	.	.	.	.	.	.	.	.	.	.	.	G	.	.	A	.	.	.	.	.	.	.	.	.	.	.	.	.
IRIS_313-12229	LAOS	Type7	Ind	1	20	..T.......................G..A.............	.	.	T	.	.	.	.	.	.	.	.	.	.	.	.	.	.	.	.	.	.	.	.	.	.	.	G	.	.	A	.	.	.	.	.	.	.	.	.	.	.	.	.
IRIS_313-12355	LAOS	Type7	Ind	1	20	..T.......................G..A.............	.	.	T	.	.	.	.	.	.	.	.	.	.	.	.	.	.	.	.	.	.	.	.	.	.	.	G	.	.	A	.	.	.	.	.	.	.	.	.	.	.	.	.
IRIS_313-11078	LAOS	Type7	Ind	1	20	..........................G..A.............	.	.	.	.	.	.	.	.	.	.	.	.	.	.	.	.	.	.	.	.	.	.	.	.	.	.	G	.	.	A	.	.	.	.	.	.	.	.	.	.	.	.	.
IRIS_313-12354	LAOS	Type7	Ind	1	20	..........................G..A.............	.	.	.	.	.	.	.	.	.	.	.	.	.	.	.	.	.	.	.	.	.	.	.	.	.	.	G	.	.	A	.	.	.	.	.	.	.	.	.	.	.	.	.
IRIS_313-8987	MALAYSIA	Type7	TropJ	1	20	..T.......................G..A.............	.	.	T	.	.	.	.	.	.	.	.	.	.	.	.	.	.	.	.	.	.	.	.	.	.	.	G	.	.	A	.	.	.	.	.	.	.	.	.	.	.	.	.
IRIS_313-12269	MYANMAR	Type7	Ind	1	20	..T.......................G..A.............	.	.	T	.	.	.	.	.	.	.	.	.	.	.	.	.	.	.	.	.	.	.	.	.	.	.	G	.	.	A	.	.	.	.	.	.	.	.	.	.	.	.	.
IRIS_313-11934	Philippines	Type7	Ind	1	20	..T.......................G..A.............	.	.	T	.	.	.	.	.	.	.	.	.	.	.	.	.	.	.	.	.	.	.	.	.	.	.	G	.	.	A	.	.	.	.	.	.	.	.	.	.	.	.	.
IRIS_313-11234	Philippines	Type7	Ind	1	20	..T.......................G..A.............	.	.	T	.	.	.	.	.	.	.	.	.	.	.	.	.	.	.	.	.	.	.	.	.	.	.	G	.	.	A	.	.	.	.	.	.	.	.	.	.	.	.	.
IRIS_313-11342	Philippines	Type7	Ind	1	20	..T.......................G..A.............	.	.	T	.	.	.	.	.	.	.	.	.	.	.	.	.	.	.	.	.	.	.	.	.	.	.	G	.	.	A	.	.	.	.	.	.	.	.	.	.	.	.	.
IRIS_313-11383	VIETNAM	Type7	Ind	1	20	..T.......................G..A.............	.	.	T	.	.	.	.	.	.	.	.	.	.	.	.	.	.	.	.	.	.	.	.	.	.	.	G	.	.	A	.	.	.	.	.	.	.	.	.	.	.	.	.
IRIS_313-11893	VIETNAM	Type7	Ind	1	20	..T.......................G..A.............	.	.	T	.	.	.	.	.	.	.	.	.	.	.	.	.	.	.	.	.	.	.	.	.	.	.	G	.	.	A	.	.	.	.	.	.	.	.	.	.	.	.	.
IRIS_313-10751	VIETNAM	Type7	Ind	1	20	..........................G..A.............	.	.	.	.	.	.	.	.	.	.	.	.	.	.	.	.	.	.	.	.	.	.	.	.	.	.	G	.	.	A	.	.	.	.	.	.	.	.	.	.	.	.	.
IRIS_313-8932	BANGLADESH	Type7	Ind	2	14	..T.......................G..A........-....	.	.	T	.	.	.	.	.	.	.	.	.	.	.	.	.	.	.	.	.	.	.	.	.	.	.	G	.	.	A	.	.	.	.	.	.	.	.	-	.	.	.	.
IRIS_313-11690	BHUTAN	Type7	TropJ	2	14	..T.......................G..A........-....	.	.	T	.	.	.	.	.	.	.	.	.	.	.	.	.	.	.	.	.	.	.	.	.	.	.	G	.	.	A	.	.	.	.	.	.	.	.	-	.	.	.	.
IRIS_313-11493	INDIA	Type7	TropJ	2	14	..T.......................G..A........-....	.	.	T	.	.	.	.	.	.	.	.	.	.	.	.	.	.	.	.	.	.	.	.	.	.	.	G	.	.	A	.	.	.	.	.	.	.	.	-	.	.	.	.
IRIS_313-10762	INDONESIA	Type7	Ind	2	14	..T.......................G..A........-....	.	.	T	.	.	.	.	.	.	.	.	.	.	.	.	.	.	.	.	.	.	.	.	.	.	.	G	.	.	A	.	.	.	.	.	.	.	.	-	.	.	.	.
IRIS_313-8368	INDONESIA	Type7	Ind	2	14	..T.......................G..A........-....	.	.	T	.	.	.	.	.	.	.	.	.	.	.	.	.	.	.	.	.	.	.	.	.	.	.	G	.	.	A	.	.	.	.	.	.	.	.	-	.	.	.	.
IRIS_313-11162	INDONESIA	Type7	Ind	2	14	..T.......................G..A........-....	.	.	T	.	.	.	.	.	.	.	.	.	.	.	.	.	.	.	.	.	.	.	.	.	.	.	G	.	.	A	.	.	.	.	.	.	.	.	-	.	.	.	.
IRIS_313-11000	INDONESIA	Type7	Ind	2	14	..T.......................G..A........-....	.	.	T	.	.	.	.	.	.	.	.	.	.	.	.	.	.	.	.	.	.	.	.	.	.	.	G	.	.	A	.	.	.	.	.	.	.	.	-	.	.	.	.
IRIS_313-11011	INDONESIA	Type7	Ind	2	14	..T.......................G..A........-....	.	.	T	.	.	.	.	.	.	.	.	.	.	.	.	.	.	.	.	.	.	.	.	.	.	.	G	.	.	A	.	.	.	.	.	.	.	.	-	.	.	.	.
IRIS_313-10954	INDONESIA	Type7	Ind	2	14	..........................G..A........-....	.	.	.	.	.	.	.	.	.	.	.	.	.	.	.	.	.	.	.	.	.	.	.	.	.	.	G	.	.	A	.	.	.	.	.	.	.	.	-	.	.	.	.
IRIS_313-10823	INDONESIA	Type7	Ind	2	14	..T.......................G..A........-....	.	.	T	.	.	.	.	.	.	.	.	.	.	.	.	.	.	.	.	.	.	.	.	.	.	.	G	.	.	A	.	.	.	.	.	.	.	.	-	.	.	.	.
IRIS_313-10819	INDONESIA	Type7	Ind	2	14	..T.......................G..A........-....	.	.	T	.	.	.	.	.	.	.	.	.	.	.	.	.	.	.	.	.	.	.	.	.	.	.	G	.	.	A	.	.	.	.	.	.	.	.	-	.	.	.	.
IRIS_313-11889	PAKISTAN	Type7	Ind	2	14	..........................G..A........-....	.	.	.	.	.	.	.	.	.	.	.	.	.	.	.	.	.	.	.	.	.	.	.	.	.	.	G	.	.	A	.	.	.	.	.	.	.	.	-	.	.	.	.
IRIS_313-12067	Philippines	Type7	Ind	2	14	..T.......................G..A........-....	.	.	T	.	.	.	.	.	.	.	.	.	.	.	.	.	.	.	.	.	.	.	.	.	.	.	G	.	.	A	.	.	.	.	.	.	.	.	-	.	.	.	.
IRIS_313-8732	THAILAND	Type7	Ind	2	14	..T.......................G..A........-....	.	.	T	.	.	.	.	.	.	.	.	.	.	.	.	.	.	.	.	.	.	.	.	.	.	.	G	.	.	A	.	.	.	.	.	.	.	.	-	.	.	.	.
IRIS_313-11206	BANGLADESH	Type7	Ind	3	3	.............................A.............	.	.	.	.	.	.	.	.	.	.	.	.	.	.	.	.	.	.	.	.	.	.	.	.	.	.	.	.	.	A	.	.	.	.	.	.	.	.	.	.	.	.	.
IRIS_313-10810	INDONESIA	Type7	Ind	3	3	.............................A.............	.	.	.	.	.	.	.	.	.	.	.	.	.	.	.	.	.	.	.	.	.	.	.	.	.	.	.	.	.	A	.	.	.	.	.	.	.	.	.	.	.	.	.
IRIS_313-8783	Sri Lanka	Type7	Ind	3	3	.............................A.............	.	.	.	.	.	.	.	.	.	.	.	.	.	.	.	.	.	.	.	.	.	.	.	.	.	.	.	.	.	A	.	.	.	.	.	.	.	.	.	.	.	.	.
IRIS_313-10821	INDONESIA	Type7	Ind	4	2	..........................G...........-....	.	.	.	.	.	.	.	.	.	.	.	.	.	.	.	.	.	.	.	.	.	.	.	.	.	.	G	.	.	.	.	.	.	.	.	.	.	.	-	.	.	.	.
IRIS_313-10777	INDONESIA	Type7	Ind	4	2	..T.......................G...........-....	.	.	T	.	.	.	.	.	.	.	.	.	.	.	.	.	.	.	.	.	.	.	.	.	.	.	G	.	.	.	.	.	.	.	.	.	.	.	-	.	.	.	.
IRIS_313-10744	INDONESIA	Type7	Jap	5	1	.T.A....C....................ATTGC...C..AG.	.	T	.	A	.	.	.	.	C	.	.	.	.	.	.	.	.	.	.	.	.	.	.	.	.	.	.	.	.	A	T	T	G	C	.	.	.	C	.	.	A	G	.

## Sheet: Type13
							Promoter	Promoter	Promoter	Promoter	Promoter	Promoter	Promoter	Promoter	Promoter	Promoter	Promoter	5'TUR	5'TUR	5'TUR	CDS	CDS	CDS	CDS	CDS	CDS	CDS	CDS	CDS	CDS	CDS	CDS	CDS	CDS	CDS	CDS	Intron	Intron	Intron	Intron	Intron	CDS	CDS	CDS	CDS	CDS	CDS	Downstream	Downstream
Position	Country	TYPE	rice_type	haplotype	number	combine	9335745	9335939	9335950	9336005	9336099	9336177	9336202	9336243	9336264	9336311	9336332	9336439	9336443	9336444	9336782	9336783	9336938	9336964	9336967	9336985	9337004	9337007	9337009	9337010	9337021	9337026	9337029	9337035	9337037	9337148	9337487	9337565	9337679	9337703	9337979	9338004	9338006	9338068	9338220	9338223	9338330	9339175	9339336
Ref	Country	TYPE	rice_type	haplotype	number	CCCGTCCCACATGAGCACCGAAAAGTCCAGGCCGCCTACGGAT	C	C	C	G	T	C	C	C	A	C	A	T	G	A	G	C	A	C	C	G	A	A	A	A	G	T	C	C	A	G	G	C	C	G	C	C	T	A	C	G	G	A	T
IRIS_313-11016	BANGLADESH	Type13	Aus	1	16	.T.A.........................ATTGC...C..AG.	.	T	.	A	.	.	.	.	.	.	.	.	.	.	.	.	.	.	.	.	.	.	.	.	.	.	.	.	.	A	T	T	G	C	.	.	.	C	.	.	A	G	.
IRIS_313-10742	INDONESIA	Type13	Ind	1	16	.T.A.........................ATTGC...C..AG.	.	T	.	A	.	.	.	.	.	.	.	.	.	.	.	.	.	.	.	.	.	.	.	.	.	.	.	.	.	A	T	T	G	C	.	.	.	C	.	.	A	G	.
IRIS_313-10803	INDONESIA	Type13	Jap	1	16	.T.A.........................ATTGC...C..AG.	.	T	.	A	.	.	.	.	.	.	.	.	.	.	.	.	.	.	.	.	.	.	.	.	.	.	.	.	.	A	T	T	G	C	.	.	.	C	.	.	A	G	.
IRIS_313-10800	INDONESIA	Type13	Jap	1	16	.T.A.........................ATTGC...C..AG.	.	T	.	A	.	.	.	.	.	.	.	.	.	.	.	.	.	.	.	.	.	.	.	.	.	.	.	.	.	A	T	T	G	C	.	.	.	C	.	.	A	G	.
IRIS_313-10746	INDONESIA	Type13	Jap	1	16	.T.A.........................ATTGC...C..AG.	.	T	.	A	.	.	.	.	.	.	.	.	.	.	.	.	.	.	.	.	.	.	.	.	.	.	.	.	.	A	T	T	G	C	.	.	.	C	.	.	A	G	.
IRIS_313-10798	INDONESIA	Type13	TropJ	1	16	.T.A.........................ATTGC...C..AG.	.	T	.	A	.	.	.	.	.	.	.	.	.	.	.	.	.	.	.	.	.	.	.	.	.	.	.	.	.	A	T	T	G	C	.	.	.	C	.	.	A	G	.
IRIS_313-11009	INDONESIA	Type13	TropJ	1	16	.T.A.........................ATTGC...C..AG.	.	T	.	A	.	.	.	.	.	.	.	.	.	.	.	.	.	.	.	.	.	.	.	.	.	.	.	.	.	A	T	T	G	C	.	.	.	C	.	.	A	G	.
IRIS_313-11397	INDONESIA	Type13	TropJ	1	16	.T.A.........................ATTGC...C..AG.	.	T	.	A	.	.	.	.	.	.	.	.	.	.	.	.	.	.	.	.	.	.	.	.	.	.	.	.	.	A	T	T	G	C	.	.	.	C	.	.	A	G	.
IRIS_313-9375	MALAYSIA	Type13	Jap	1	16	.T.A.........................ATTGC...C..AG.	.	T	.	A	.	.	.	.	.	.	.	.	.	.	.	.	.	.	.	.	.	.	.	.	.	.	.	.	.	A	T	T	G	C	.	.	.	C	.	.	A	G	.
IRIS_313-8626	MALAYSIA	Type13	TropJ	1	16	.T.A.........................ATTGC...C..AG.	.	T	.	A	.	.	.	.	.	.	.	.	.	.	.	.	.	.	.	.	.	.	.	.	.	.	.	.	.	A	T	T	G	C	.	.	.	C	.	.	A	G	.
IRIS_313-12073	Philippines	Type13	TropJ	1	16	.T.A.........................ATTGC...C..AG.	.	T	.	A	.	.	.	.	.	.	.	.	.	.	.	.	.	.	.	.	.	.	.	.	.	.	.	.	.	A	T	T	G	C	.	.	.	C	.	.	A	G	.
IRIS_313-10577	Philippines	Type13	TropJ	1	16	.T.A.........................ATTGC...C..AG.	.	T	.	A	.	.	.	.	.	.	.	.	.	.	.	.	.	.	.	.	.	.	.	.	.	.	.	.	.	A	T	T	G	C	.	.	.	C	.	.	A	G	.
IRIS_313-11379	Philippines	Type13	TropJ	1	16	.T.A.........................ATTGC...C..AG.	.	T	.	A	.	.	.	.	.	.	.	.	.	.	.	.	.	.	.	.	.	.	.	.	.	.	.	.	.	A	T	T	G	C	.	.	.	C	.	.	A	G	.
IRIS_313-10578	Philippines	Type13	TropJ	1	16	.T.A.........................ATTGC...C..AG.	.	T	.	A	.	.	.	.	.	.	.	.	.	.	.	.	.	.	.	.	.	.	.	.	.	.	.	.	.	A	T	T	G	C	.	.	.	C	.	.	A	G	.
IRIS_313-11337	Philippines	Type13	TropJ	1	16	.T.A.........................ATTGC...C..AG.	.	T	.	A	.	.	.	.	.	.	.	.	.	.	.	.	.	.	.	.	.	.	.	.	.	.	.	.	.	A	T	T	G	C	.	.	.	C	.	.	A	G	.
IRIS_313-10931	Philippines	Type13	TropJ	1	16	.T.A.........................ATTGC...C..AG.	.	T	.	A	.	.	.	.	.	.	.	.	.	.	.	.	.	.	.	.	.	.	.	.	.	.	.	.	.	A	T	T	G	C	.	.	.	C	.	.	A	G	.
IRIS_313-11982	BANGLADESH	Type13	Aus	2	12	.T.A....C....................ATTGC...C..AG.	.	T	.	A	.	.	.	.	C	.	.	.	.	.	.	.	.	.	.	.	.	.	.	.	.	.	.	.	.	A	T	T	G	C	.	.	.	C	.	.	A	G	.
IRIS_313-10790	INDONESIA	Type13	Jap	2	12	.T.A....C....................ATTGC...C..AG.	.	T	.	A	.	.	.	.	C	.	.	.	.	.	.	.	.	.	.	.	.	.	.	.	.	.	.	.	.	A	T	T	G	C	.	.	.	C	.	.	A	G	.
IRIS_313-10841	INDONESIA	Type13	Jap	2	12	.T.A....C....................ATTGC...C..AG.	.	T	.	A	.	.	.	.	C	.	.	.	.	.	.	.	.	.	.	.	.	.	.	.	.	.	.	.	.	A	T	T	G	C	.	.	.	C	.	.	A	G	.
IRIS_313-10816	INDONESIA	Type13	Jap	2	12	.T.A....C....................ATTGC...C..AG.	.	T	.	A	.	.	.	.	C	.	.	.	.	.	.	.	.	.	.	.	.	.	.	.	.	.	.	.	.	A	T	T	G	C	.	.	.	C	.	.	A	G	.
IRIS_313-11311	INDONESIA	Type13	Jap	2	12	.T.A....C....................ATTGC...C..AG.	.	T	.	A	.	.	.	.	C	.	.	.	.	.	.	.	.	.	.	.	.	.	.	.	.	.	.	.	.	A	T	T	G	C	.	.	.	C	.	.	A	G	.
IRIS_313-9405	INDONESIA	Type13	TropJ	2	12	.T.A....C....................ATTGC...C..AG.	.	T	.	A	.	.	.	.	C	.	.	.	.	.	.	.	.	.	.	.	.	.	.	.	.	.	.	.	.	A	T	T	G	C	.	.	.	C	.	.	A	G	.
IRIS_313-11004	INDONESIA	Type13	TropJ	2	12	.T.A....C....................ATTGC...C..AG.	.	T	.	A	.	.	.	.	C	.	.	.	.	.	.	.	.	.	.	.	.	.	.	.	.	.	.	.	.	A	T	T	G	C	.	.	.	C	.	.	A	G	.
IRIS_313-10919	Philippines	Type13	Jap	2	12	.T.A....C....................ATTGC...C..AG.	.	T	.	A	.	.	.	.	C	.	.	.	.	.	.	.	.	.	.	.	.	.	.	.	.	.	.	.	.	A	T	T	G	C	.	.	.	C	.	.	A	G	.
IRIS_313-10918	Philippines	Type13	Jap	2	12	.T.A....C....................ATTGC...C..AG.	.	T	.	A	.	.	.	.	C	.	.	.	.	.	.	.	.	.	.	.	.	.	.	.	.	.	.	.	.	A	T	T	G	C	.	.	.	C	.	.	A	G	.
IRIS_313-8356	Philippines	Type13	TempJ	2	12	.T.A....C....................ATTGC...C..AG.	.	T	.	A	.	.	.	.	C	.	.	.	.	.	.	.	.	.	.	.	.	.	.	.	.	.	.	.	.	A	T	T	G	C	.	.	.	C	.	.	A	G	.
IRIS_313-10992	Philippines	Type13	TropJ	2	12	.T.A....C....................ATTGC...C..AG.	.	T	.	A	.	.	.	.	C	.	.	.	.	.	.	.	.	.	.	.	.	.	.	.	.	.	.	.	.	A	T	T	G	C	.	.	.	C	.	.	A	G	.
IRIS_313-10993	Philippines	Type13	TropJ	2	12	.T.A....C....................ATTGC...C..AG.	.	T	.	A	.	.	.	.	C	.	.	.	.	.	.	.	.	.	.	.	.	.	.	.	.	.	.	.	.	A	T	T	G	C	.	.	.	C	.	.	A	G	.
IRIS_313-11448	INDIA	Type13	Ind	3	9	.T.A.........................ATTGC.-.C..AG.	.	T	.	A	.	.	.	.	.	.	.	.	.	.	.	.	.	.	.	.	.	.	.	.	.	.	.	.	.	A	T	T	G	C	.	-	.	C	.	.	A	G	.
IRIS_313-10844	INDONESIA	Type13	Ind	3	9	.T.A.........................ATTGC.-.C..AG.	.	T	.	A	.	.	.	.	.	.	.	.	.	.	.	.	.	.	.	.	.	.	.	.	.	.	.	.	.	A	T	T	G	C	.	-	.	C	.	.	A	G	.
IRIS_313-10998	INDONESIA	Type13	Ind	3	9	.T.A.........................ATTGC.-.C..AG.	.	T	.	A	.	.	.	.	.	.	.	.	.	.	.	.	.	.	.	.	.	.	.	.	.	.	.	.	.	A	T	T	G	C	.	-	.	C	.	.	A	G	.
IRIS_313-11182	INDONESIA	Type13	Ind	3	9	.T.A.........................ATTGC.-.C..AG.	.	T	.	A	.	.	.	.	.	.	.	.	.	.	.	.	.	.	.	.	.	.	.	.	.	.	.	.	.	A	T	T	G	C	.	-	.	C	.	.	A	G	.
IRIS_313-11498	INDONESIA	Type13	TempJ	3	9	.T.A.........................ATTGC.-.C..AG.	.	T	.	A	.	.	.	.	.	.	.	.	.	.	.	.	.	.	.	.	.	.	.	.	.	.	.	.	.	A	T	T	G	C	.	-	.	C	.	.	A	G	.
IRIS_313-7883	INDONESIA	Type13	TropJ	3	9	.T.A.........................ATTGC.-.C..AG.	.	T	.	A	.	.	.	.	.	.	.	.	.	.	.	.	.	.	.	.	.	.	.	.	.	.	.	.	.	A	T	T	G	C	.	-	.	C	.	.	A	G	.
IRIS_313-9050	MALAYSIA	Type13	TropJ	3	9	.T.A.........................ATTGC.-.C..AG.	.	T	.	A	.	.	.	.	.	.	.	.	.	.	.	.	.	.	.	.	.	.	.	.	.	.	.	.	.	A	T	T	G	C	.	-	.	C	.	.	A	G	.
IRIS_313-8955	MALAYSIA	Type13	TropJ	3	9	.T.A.........................ATTGC.-.C..AG.	.	T	.	A	.	.	.	.	.	.	.	.	.	.	.	.	.	.	.	.	.	.	.	.	.	.	.	.	.	A	T	T	G	C	.	-	.	C	.	.	A	G	.
IRIS_313-8431	Philippines	Type13	TropJ	3	9	.T.A.........................ATTGC.-.C..AG.	.	T	.	A	.	.	.	.	.	.	.	.	.	.	.	.	.	.	.	.	.	.	.	.	.	.	.	.	.	A	T	T	G	C	.	-	.	C	.	.	A	G	.
IRIS_313-11324	BANGLADESH	Type13	Aus	4	8	.T.A....C....................ATTGC.-.C..AG.	.	T	.	A	.	.	.	.	C	.	.	.	.	.	.	.	.	.	.	.	.	.	.	.	.	.	.	.	.	A	T	T	G	C	.	-	.	C	.	.	A	G	.
IRIS_313-10675	INDIA	Type13	Ind	4	8	.T.A....C....................ATTGC.-.C..AG.	.	T	.	A	.	.	.	.	C	.	.	.	.	.	.	.	.	.	.	.	.	.	.	.	.	.	.	.	.	A	T	T	G	C	.	-	.	C	.	.	A	G	.
IRIS_313-10772	INDONESIA	Type13	Ind	4	8	.T.A....C....................ATTGC.-.C..AG.	.	T	.	A	.	.	.	.	C	.	.	.	.	.	.	.	.	.	.	.	.	.	.	.	.	.	.	.	.	A	T	T	G	C	.	-	.	C	.	.	A	G	.
IRIS_313-10773	INDONESIA	Type13	Jap	4	8	.T.A....C....................ATTGC.-.C..AG.	.	T	.	A	.	.	.	.	C	.	.	.	.	.	.	.	.	.	.	.	.	.	.	.	.	.	.	.	.	A	T	T	G	C	.	-	.	C	.	.	A	G	.
IRIS_313-10960	INDONESIA	Type13	TropJ	4	8	.T.A....C....................ATTGC.-.C..AG.	.	T	.	A	.	.	.	.	C	.	.	.	.	.	.	.	.	.	.	.	.	.	.	.	.	.	.	.	.	A	T	T	G	C	.	-	.	C	.	.	A	G	.
IRIS_313-9745	MADAGASCAR	Type13	Jap	4	8	.T.A....C....................ATTGC.-.C..AG.	.	T	.	A	.	.	.	.	C	.	.	.	.	.	.	.	.	.	.	.	.	.	.	.	.	.	.	.	.	A	T	T	G	C	.	-	.	C	.	.	A	G	.
IRIS_313-10917	Philippines	Type13	Ind	4	8	.T.A....C....................ATTGC.-.C..AG.	.	T	.	A	.	.	.	.	C	.	.	.	.	.	.	.	.	.	.	.	.	.	.	.	.	.	.	.	.	A	T	T	G	C	.	-	.	C	.	.	A	G	.
IRIS_313-11611	THAILAND	Type13	Ind	4	8	.T.A....C....................ATTGC.-.C..AG.	.	T	.	A	.	.	.	.	C	.	.	.	.	.	.	.	.	.	.	.	.	.	.	.	.	.	.	.	.	A	T	T	G	C	.	-	.	C	.	.	A	G	.
IRIS_313-10815	INDONESIA	Type13	Jap	5	7	.T.A....C.............G......ATTGC...C..AG.	.	T	.	A	.	.	.	.	C	.	.	.	.	.	.	.	.	.	.	.	.	.	G	.	.	.	.	.	.	A	T	T	G	C	.	.	.	C	.	.	A	G	.
IRIS_313-10784	INDONESIA	Type13	Jap	5	7	.T.A....C.............G......ATTGC...C..AG.	.	T	.	A	.	.	.	.	C	.	.	.	.	.	.	.	.	.	.	.	.	.	G	.	.	.	.	.	.	A	T	T	G	C	.	.	.	C	.	.	A	G	.
IRIS_313-11790	MADAGASCAR	Type13	Ind	5	7	.T.A....C.............G......ATTGC...C..AG.	.	T	.	A	.	.	.	.	C	.	.	.	.	.	.	.	.	.	.	.	.	.	G	.	.	.	.	.	.	A	T	T	G	C	.	.	.	C	.	.	A	G	.
CAAS_CX141	MALAYSIA	Type13	Ind	5	7	.T.A....C.............G......ATTGC...C..AG.	.	T	.	A	.	.	.	.	C	.	.	.	.	.	.	.	.	.	.	.	.	.	G	.	.	.	.	.	.	A	T	T	G	C	.	.	.	C	.	.	A	G	.
IRIS_313-11851	Philippines	Type13	Ind	5	7	.T.A....C.............G......ATTGC...C..AG.	.	T	.	A	.	.	.	.	C	.	.	.	.	.	.	.	.	.	.	.	.	.	G	.	.	.	.	.	.	A	T	T	G	C	.	.	.	C	.	.	A	G	.
IRIS_313-11097	Philippines	Type13	Ind	5	7	.T.A....C.............G......ATTGC...C..AG.	.	T	.	A	.	.	.	.	C	.	.	.	.	.	.	.	.	.	.	.	.	.	G	.	.	.	.	.	.	A	T	T	G	C	.	.	.	C	.	.	A	G	.
IRIS_313-9949	Sri Lanka	Type13	Aus	5	7	.T.A....C.............G......ATTGC...C..AG.	.	T	.	A	.	.	.	.	C	.	.	.	.	.	.	.	.	.	.	.	.	.	G	.	.	.	.	.	.	A	T	T	G	C	.	.	.	C	.	.	A	G	.
IRIS_313-8986	INDIA	Type13	Ind	6	7	.T.A..................G......ATTGC...C..AG.	.	T	.	A	.	.	.	.	.	.	.	.	.	.	.	.	.	.	.	.	.	.	G	.	.	.	.	.	.	A	T	T	G	C	.	.	.	C	.	.	A	G	.
IRIS_313-11621	INDIA	Type13	Ind	6	7	.T.A..................G......ATTGC...C..AG.	.	T	.	A	.	.	.	.	.	.	.	.	.	.	.	.	.	.	.	.	.	.	G	.	.	.	.	.	.	A	T	T	G	C	.	.	.	C	.	.	A	G	.
IRIS_313-10950	INDONESIA	Type13	Jap	6	7	.T.A..................G......ATTGC...C..AG.	.	T	.	A	.	.	.	.	.	.	.	.	.	.	.	.	.	.	.	.	.	.	G	.	.	.	.	.	.	A	T	T	G	C	.	.	.	C	.	.	A	G	.
IRIS_313-11792	MADAGASCAR	Type13	Ind	6	7	.T.A..................G......ATTGC...C..AG.	.	T	.	A	.	.	.	.	.	.	.	.	.	.	.	.	.	.	.	.	.	.	G	.	.	.	.	.	.	A	T	T	G	C	.	.	.	C	.	.	A	G	.
IRIS_313-11329	MALAYSIA	Type13	TropJ	6	7	.T.A..................G......ATTGC...C..AG.	.	T	.	A	.	.	.	.	.	.	.	.	.	.	.	.	.	.	.	.	.	.	G	.	.	.	.	.	.	A	T	T	G	C	.	.	.	C	.	.	A	G	.
IRIS_313-11532	Philippines	Type13	Ind	6	7	.T.A..................G......ATTGC...C..AG.	.	T	.	A	.	.	.	.	.	.	.	.	.	.	.	.	.	.	.	.	.	.	G	.	.	.	.	.	.	A	T	T	G	C	.	.	.	C	.	.	A	G	.
IRIS_313-10827	Philippines	Type13	TropJ	6	7	.T.A..................G......ATTGC...C..AG.	.	T	.	A	.	.	.	.	.	.	.	.	.	.	.	.	.	.	.	.	.	.	G	.	.	.	.	.	.	A	T	T	G	C	.	.	.	C	.	.	A	G	.
IRIS_313-12164	CAMBODIA	Type13	TropJ	7	6	.T.A....C.............G......ATTGC.-.C..AG.	.	T	.	A	.	.	.	.	C	.	.	.	.	.	.	.	.	.	.	.	.	.	G	.	.	.	.	.	.	A	T	T	G	C	.	-	.	C	.	.	A	G	.
IRIS_313-10842	INDONESIA	Type13	Ind	7	6	.T.A....C.............G......ATTGC.-.C..AG.	.	T	.	A	.	.	.	.	C	.	.	.	.	.	.	.	.	.	.	.	.	.	G	.	.	.	.	.	.	A	T	T	G	C	.	-	.	C	.	.	A	G	.
IRIS_313-10814	INDONESIA	Type13	Ind	7	6	.T.A....C.............G......ATTGC.-.C..AG.	.	T	.	A	.	.	.	.	C	.	.	.	.	.	.	.	.	.	.	.	.	.	G	.	.	.	.	.	.	A	T	T	G	C	.	-	.	C	.	.	A	G	.
IRIS_313-11183	INDONESIA	Type13	TropJ	7	6	.T.A....C.............G......ATTGC.-.C..AG.	.	T	.	A	.	.	.	.	C	.	.	.	.	.	.	.	.	.	.	.	.	.	G	.	.	.	.	.	.	A	T	T	G	C	.	-	.	C	.	.	A	G	.
IRIS_313-10644	Philippines	Type13	TropJ	7	6	.T.A....C.............G......ATTGC.-.C..AG.	.	T	.	A	.	.	.	.	C	.	.	.	.	.	.	.	.	.	.	.	.	.	G	.	.	.	.	.	.	A	T	T	G	C	.	-	.	C	.	.	A	G	.
CAAS_CX158	VIETNAM	Type13	Ind	7	6	.T.A....C.............G......ATTGC.-.C..AG.	.	T	.	A	.	.	.	.	C	.	.	.	.	.	.	.	.	.	.	.	.	.	G	.	.	.	.	.	.	A	T	T	G	C	.	-	.	C	.	.	A	G	.
IRIS_313-12045	INDONESIA	Type13	TropJ	8	5	.T.A..........AAGAAA.........ATTGC.-.C..AG.	.	T	.	A	.	.	.	.	.	.	.	.	.	.	A	A	G	A	A	A	.	.	.	.	.	.	.	.	.	A	T	T	G	C	.	-	.	C	.	.	A	G	.
IRIS_313-11473	Philippines	Type13	Aus	8	5	.T.A..........AAGAAA.........ATTGC.-.C..AG.	.	T	.	A	.	.	.	.	.	.	.	.	.	.	A	A	G	A	A	A	.	.	.	.	.	.	.	.	.	A	T	T	G	C	.	-	.	C	.	.	A	G	.
IRIS_313-11465	Philippines	Type13	Ind	8	5	.T.A..........AAGAAA.........ATTGC.-.C..AG.	.	T	.	A	.	.	.	.	.	.	.	.	.	.	A	A	G	A	A	A	.	.	.	.	.	.	.	.	.	A	T	T	G	C	.	-	.	C	.	.	A	G	.
IRIS_313-12051	Philippines	Type13	TropJ	8	5	.T.A..........AAGAAA.........ATTGC.-.C..AG.	.	T	.	A	.	.	.	.	.	.	.	.	.	.	A	A	G	A	A	A	.	.	.	.	.	.	.	.	.	A	T	T	G	C	.	-	.	C	.	.	A	G	.
IRIS_313-11929	Philippines	Type13	TropJ	8	5	.T.A..........AAGAAA.........ATTGC.-.C..AG.	.	T	.	A	.	.	.	.	.	.	.	.	.	.	A	A	G	A	A	A	.	.	.	.	.	.	.	.	.	A	T	T	G	C	.	-	.	C	.	.	A	G	.
IRIS_313-10997	INDONESIA	Type13	Ind	9	5	.T.A..................G......ATTGC.-.C..AG.	.	T	.	A	.	.	.	.	.	.	.	.	.	.	.	.	.	.	.	.	.	.	G	.	.	.	.	.	.	A	T	T	G	C	.	-	.	C	.	.	A	G	.
IRIS_313-10774	INDONESIA	Type13	Ind	9	5	.T.A..................G......ATTGC.-.C..AG.	.	T	.	A	.	.	.	.	.	.	.	.	.	.	.	.	.	.	.	.	.	.	G	.	.	.	.	.	.	A	T	T	G	C	.	-	.	C	.	.	A	G	.
IRIS_313-9239	INDONESIA	Type13	TempJ	9	5	.T.A..................G......ATTGC.-.C..AG.	.	T	.	A	.	.	.	.	.	.	.	.	.	.	.	.	.	.	.	.	.	.	G	.	.	.	.	.	.	A	T	T	G	C	.	-	.	C	.	.	A	G	.
IRIS_313-11471	Philippines	Type13	Ind	9	5	.T.A..................G......ATTGC.-.C..AG.	.	T	.	A	.	.	.	.	.	.	.	.	.	.	.	.	.	.	.	.	.	.	G	.	.	.	.	.	.	A	T	T	G	C	.	-	.	C	.	.	A	G	.
IRIS_313-8572	Philippines	Type13	TropJ	9	5	.T.A..................G......ATTGC.-.C..AG.	.	T	.	A	.	.	.	.	.	.	.	.	.	.	.	.	.	.	.	.	.	.	G	.	.	.	.	.	.	A	T	T	G	C	.	-	.	C	.	.	A	G	.
IRIS_313-10676	INDIA	Type13	Ind	10	5	.T.A..........................TTGC.-.C..AG.	.	T	.	A	.	.	.	.	.	.	.	.	.	.	.	.	.	.	.	.	.	.	.	.	.	.	.	.	.	.	T	T	G	C	.	-	.	C	.	.	A	G	.
IRIS_313-11495	INDONESIA	Type13	Jap	10	5	.T.A..........................TTGC.-.C..AG.	.	T	.	A	.	.	.	.	.	.	.	.	.	.	.	.	.	.	.	.	.	.	.	.	.	.	.	.	.	.	T	T	G	C	.	-	.	C	.	.	A	G	.
IRIS_313-11001	INDONESIA	Type13	TropJ	10	5	.T.A..........................TTGC.-.C..AG.	.	T	.	A	.	.	.	.	.	.	.	.	.	.	.	.	.	.	.	.	.	.	.	.	.	.	.	.	.	.	T	T	G	C	.	-	.	C	.	.	A	G	.
IRIS_313-11328	MALAYSIA	Type13	TropJ	10	5	.T.A..........................TTGC.-.C..AG.	.	T	.	A	.	.	.	.	.	.	.	.	.	.	.	.	.	.	.	.	.	.	.	.	.	.	.	.	.	.	T	T	G	C	.	-	.	C	.	.	A	G	.
IRIS_313-11340	Philippines	Type13	TropJ	10	5	.T.A..........................TTGC.-.C..AG.	.	T	.	A	.	.	.	.	.	.	.	.	.	.	.	.	.	.	.	.	.	.	.	.	.	.	.	.	.	.	T	T	G	C	.	-	.	C	.	.	A	G	.
IRIS_313-10690	INDONESIA	Type13	Ind	11	4	.............................A.............	.	.	.	.	.	.	.	.	.	.	.	.	.	.	.	.	.	.	.	.	.	.	.	.	.	.	.	.	.	A	.	.	.	.	.	.	.	.	.	.	.	.	.
IRIS_313-11791	MADAGASCAR	Type13	Ind	11	4	.............................A.............	.	.	.	.	.	.	.	.	.	.	.	.	.	.	.	.	.	.	.	.	.	.	.	.	.	.	.	.	.	A	.	.	.	.	.	.	.	.	.	.	.	.	.
IRIS_313-9101	MALAYSIA	Type13	Jap	11	4	.............................A.............	.	.	.	.	.	.	.	.	.	.	.	.	.	.	.	.	.	.	.	.	.	.	.	.	.	.	.	.	.	A	.	.	.	.	.	.	.	.	.	.	.	.	.
IRIS_313-9187	MALAYSIA	Type13	TropJ	11	4	.............................A.............	.	.	.	.	.	.	.	.	.	.	.	.	.	.	.	.	.	.	.	.	.	.	.	.	.	.	.	.	.	A	.	.	.	.	.	.	.	.	.	.	.	.	.
IRIS_313-10152	INDONESIA	Type13	Jap	12	4	.T.A..........................TTGC...C..AG.	.	T	.	A	.	.	.	.	.	.	.	.	.	.	.	.	.	.	.	.	.	.	.	.	.	.	.	.	.	.	T	T	G	C	.	.	.	C	.	.	A	G	.
IRIS_313-10776	INDONESIA	Type13	TropJ	12	4	.T.A..........................TTGC...C..AG.	.	T	.	A	.	.	.	.	.	.	.	.	.	.	.	.	.	.	.	.	.	.	.	.	.	.	.	.	.	.	T	T	G	C	.	.	.	C	.	.	A	G	.
IRIS_313-10796	INDONESIA	Type13	TropJ	12	4	.T.A..........................TTGC...C..AG.	.	T	.	A	.	.	.	.	.	.	.	.	.	.	.	.	.	.	.	.	.	.	.	.	.	.	.	.	.	.	T	T	G	C	.	.	.	C	.	.	A	G	.
IRIS_313-8594	Philippines	Type13	TempJ	12	4	.T.A..........................TTGC...C..AG.	.	T	.	A	.	.	.	.	.	.	.	.	.	.	.	.	.	.	.	.	.	.	.	.	.	.	.	.	.	.	T	T	G	C	.	.	.	C	.	.	A	G	.
IRIS_313-11029	PAKISTAN	Type13	Aus	13	3	A...CA..........GAAA.........ATTGC...C..AG.	A	.	.	.	C	A	.	.	.	.	.	.	.	.	.	.	G	A	A	A	.	.	.	.	.	.	.	.	.	A	T	T	G	C	.	.	.	C	.	.	A	G	.
IRIS_313-9283	PAKISTAN	Type13	Aus	13	3	A...CA..........GAAA.........ATTGC...C..AG.	A	.	.	.	C	A	.	.	.	.	.	.	.	.	.	.	G	A	A	A	.	.	.	.	.	.	.	.	.	A	T	T	G	C	.	.	.	C	.	.	A	G	.
IRIS_313-11888	PAKISTAN	Type13	Aus	13	3	A...CA..........GAAA.........ATTGC...C..AG.	A	.	.	.	C	A	.	.	.	.	.	.	.	.	.	.	G	A	A	A	.	.	.	.	.	.	.	.	.	A	T	T	G	C	.	.	.	C	.	.	A	G	.
IRIS_313-8410	BANGLADESH	Type13	Aus	14	3	A....A..CG....AAGAAA.........ATTGC...C..AG.	A	.	.	.	.	A	.	.	C	G	.	.	.	.	A	A	G	A	A	A	.	.	.	.	.	.	.	.	.	A	T	T	G	C	.	.	.	C	.	.	A	G	.
IRIS_313-11483	BANGLADESH	Type13	Aus	14	3	A....A..CG....AAGAAA.........ATTGC...C..AG.	A	.	.	.	.	A	.	.	C	G	.	.	.	.	A	A	G	A	A	A	.	.	.	.	.	.	.	.	.	A	T	T	G	C	.	.	.	C	.	.	A	G	.
IRIS_313-11037	PAKISTAN	Type13	Aus	14	3	A....A..CG....AAGAAA.........ATTGC...C..AG.	A	.	.	.	.	A	.	.	C	G	.	.	.	.	A	A	G	A	A	A	.	.	.	.	.	.	.	.	.	A	T	T	G	C	.	.	.	C	.	.	A	G	.
IRIS_313-10965	BANGLADESH	Type13	Aus	15	3	A....A..CG......GAAA.........ATTGC.-.C..AG.	A	.	.	.	.	A	.	.	C	G	.	.	.	.	.	.	G	A	A	A	.	.	.	.	.	.	.	.	.	A	T	T	G	C	.	-	.	C	.	.	A	G	.
IRIS_313-8864	BANGLADESH	Type13	Ind	15	3	A....A..CG......GAAA.........ATTGC.-.C..AG.	A	.	.	.	.	A	.	.	C	G	.	.	.	.	.	.	G	A	A	A	.	.	.	.	.	.	.	.	.	A	T	T	G	C	.	-	.	C	.	.	A	G	.
IRIS_313-11629	NEPAL	Type13	Bas	15	3	A....A..CG......GAAA.........ATTGC.-.C..AG.	A	.	.	.	.	A	.	.	C	G	.	.	.	.	.	.	G	A	A	A	.	.	.	.	.	.	.	.	.	A	T	T	G	C	.	-	.	C	.	.	A	G	.
IRIS_313-10759	INDONESIA	Type13	Jap	16	3	.T.A...CC.............G......ATTGC.-.C..AG.	.	T	.	A	.	.	.	C	C	.	.	.	.	.	.	.	.	.	.	.	.	.	G	.	.	.	.	.	.	A	T	T	G	C	.	-	.	C	.	.	A	G	.
IRIS_313-10793	INDONESIA	Type13	TropJ	16	3	.T.A...CC.............G......ATTGC.-.C..AG.	.	T	.	A	.	.	.	C	C	.	.	.	.	.	.	.	.	.	.	.	.	.	G	.	.	.	.	.	.	A	T	T	G	C	.	-	.	C	.	.	A	G	.
IRIS_313-10994	Philippines	Type13	Jap	16	3	.T.A...CC.............G......ATTGC.-.C..AG.	.	T	.	A	.	.	.	C	C	.	.	.	.	.	.	.	.	.	.	.	.	.	G	.	.	.	.	.	.	A	T	T	G	C	.	-	.	C	.	.	A	G	.
IRIS_313-10760	INDONESIA	Type13	Ind	17	3	.T......C.....................TTGC.-.C..AG.	.	T	.	.	.	.	.	.	C	.	.	.	.	.	.	.	.	.	.	.	.	.	.	.	.	.	.	.	.	.	T	T	G	C	.	-	.	C	.	.	A	G	.
IRIS_313-10779	INDONESIA	Type13	Ind	17	3	.T......C.....................TTGC.-.C..AG.	.	T	.	.	.	.	.	.	C	.	.	.	.	.	.	.	.	.	.	.	.	.	.	.	.	.	.	.	.	.	T	T	G	C	.	-	.	C	.	.	A	G	.
IRIS_313-10645	Philippines	Type13	TropJ	17	3	.T......C.....................TTGC.-.C..AG.	.	T	.	.	.	.	.	.	C	.	.	.	.	.	.	.	.	.	.	.	.	.	.	.	.	.	.	.	.	.	T	T	G	C	.	-	.	C	.	.	A	G	.
IRIS_313-10955	INDONESIA	Type13	Ind	18	3	.T....................G......ATTGC.-.C..AG.	.	T	.	.	.	.	.	.	.	.	.	.	.	.	.	.	.	.	.	.	.	.	G	.	.	.	.	.	.	A	T	T	G	C	.	-	.	C	.	.	A	G	.
IRIS_313-11179	INDONESIA	Type13	Ind	18	3	.T....................G......ATTGC.-.C..AG.	.	T	.	.	.	.	.	.	.	.	.	.	.	.	.	.	.	.	.	.	.	.	G	.	.	.	.	.	.	A	T	T	G	C	.	-	.	C	.	.	A	G	.
IRIS_313-8699	Sri Lanka	Type13	Ind	18	3	.T....................G......ATTGC.-.C..AG.	.	T	.	.	.	.	.	.	.	.	.	.	.	.	.	.	.	.	.	.	.	.	G	.	.	.	.	.	.	A	T	T	G	C	.	-	.	C	.	.	A	G	.
IRIS_313-11506	INDIA	Type13	Ind	19	3	.T...........................ATTGC.-.C..AG.	.	T	.	.	.	.	.	.	.	.	.	.	.	.	.	.	.	.	.	.	.	.	.	.	.	.	.	.	.	A	T	T	G	C	.	-	.	C	.	.	A	G	.
IRIS_313-10996	INDONESIA	Type13	Ind	19	3	.T...........................ATTGC.-.C..AG.	.	T	.	.	.	.	.	.	.	.	.	.	.	.	.	.	.	.	.	.	.	.	.	.	.	.	.	.	.	A	T	T	G	C	.	-	.	C	.	.	A	G	.
IRIS_313-9558	MALAYSIA	Type13	Bas	19	3	.T...........................ATTGC.-.C..AG.	.	T	.	.	.	.	.	.	.	.	.	.	.	.	.	.	.	.	.	.	.	.	.	.	.	.	.	.	.	A	T	T	G	C	.	-	.	C	.	.	A	G	.
IRIS_313-11178	INDONESIA	Type13	Ind	20	3	.............................ATTGC...C..AG.	.	.	.	.	.	.	.	.	.	.	.	.	.	.	.	.	.	.	.	.	.	.	.	.	.	.	.	.	.	A	T	T	G	C	.	.	.	C	.	.	A	G	.
IRIS_313-9129	INDONESIA	Type13	TropJ	20	3	.............................ATTGC...C..AG.	.	.	.	.	.	.	.	.	.	.	.	.	.	.	.	.	.	.	.	.	.	.	.	.	.	.	.	.	.	A	T	T	G	C	.	.	.	C	.	.	A	G	.
IRIS_313-10832	Philippines	Type13	TropJ	20	3	.............................ATTGC...C..AG.	.	.	.	.	.	.	.	.	.	.	.	.	.	.	.	.	.	.	.	.	.	.	.	.	.	.	.	.	.	A	T	T	G	C	.	.	.	C	.	.	A	G	.
IRIS_313-11618	INDIA	Type13	Aus	21	2	A...CA..CG......GAAA.........ATTGC...C..AG.	A	.	.	.	C	A	.	.	C	G	.	.	.	.	.	.	G	A	A	A	.	.	.	.	.	.	.	.	.	A	T	T	G	C	.	.	.	C	.	.	A	G	.
IRIS_313-11620	INDIA	Type13	Ind	21	2	A...CA..CG......GAAA.........ATTGC...C..AG.	A	.	.	.	C	A	.	.	C	G	.	.	.	.	.	.	G	A	A	A	.	.	.	.	.	.	.	.	.	A	T	T	G	C	.	.	.	C	.	.	A	G	.
IRIS_313-11616	INDIA	Type13	Aus	22	2	A....A..CG......GAA..........ATTGC...C..AG.	A	.	.	.	.	A	.	.	C	G	.	.	.	.	.	.	G	A	A	.	.	.	.	.	.	.	.	.	.	A	T	T	G	C	.	.	.	C	.	.	A	G	.
IRIS_313-11020	PAKISTAN	Type13	Aus	22	2	A....A..CG......GAA..........ATTGC...C..AG.	A	.	.	.	.	A	.	.	C	G	.	.	.	.	.	.	G	A	A	.	.	.	.	.	.	.	.	.	.	A	T	T	G	C	.	.	.	C	.	.	A	G	.
IRIS_313-11015	BANGLADESH	Type13	Aus	23	2	A....A..........GAAA.........ATTGC.-.C..AG.	A	.	.	.	.	A	.	.	.	.	.	.	.	.	.	.	G	A	A	A	.	.	.	.	.	.	.	.	.	A	T	T	G	C	.	-	.	C	.	.	A	G	.
IRIS_313-10963	BANGLADESH	Type13	Aus	23	2	A....A..........GAAA.........ATTGC.-.C..AG.	A	.	.	.	.	A	.	.	.	.	.	.	.	.	.	.	G	A	A	A	.	.	.	.	.	.	.	.	.	A	T	T	G	C	.	-	.	C	.	.	A	G	.
IRIS_313-10808	INDONESIA	Type13	Jap	24	2	.T.A....C..A..........G......ATTGC...C..AG.	.	T	.	A	.	.	.	.	C	.	.	A	.	.	.	.	.	.	.	.	.	.	G	.	.	.	.	.	.	A	T	T	G	C	.	.	.	C	.	.	A	G	.
IRIS_313-10999	INDONESIA	Type13	TropJ	24	2	.T.A....C..A..........G......ATTGC...C..AG.	.	T	.	A	.	.	.	.	C	.	.	A	.	.	.	.	.	.	.	.	.	.	G	.	.	.	.	.	.	A	T	T	G	C	.	.	.	C	.	.	A	G	.
IRIS_313-12183	NEPAL	Type13	Aus	25	2	.T.A....C.....AAGAA...G......ATTGC.-.C..AG.	.	T	.	A	.	.	.	.	C	.	.	.	.	.	A	A	G	A	A	.	.	.	G	.	.	.	.	.	.	A	T	T	G	C	.	-	.	C	.	.	A	G	.
IRIS_313-11673	Philippines	Type13	Ind	25	2	.T.A....C.....AAGAA...G......ATTGC.-.C..AG.	.	T	.	A	.	.	.	.	C	.	.	.	.	.	A	A	G	A	A	.	.	.	G	.	.	.	.	.	.	A	T	T	G	C	.	-	.	C	.	.	A	G	.
IRIS_313-8536	INDONESIA	Type13	Ind	26	2	.T.A....C.....AA......G......ATTGC.-.C..AG.	.	T	.	A	.	.	.	.	C	.	.	.	.	.	A	A	.	.	.	.	.	.	G	.	.	.	.	.	.	A	T	T	G	C	.	-	.	C	.	.	A	G	.
IRIS_313-11994	Philippines	Type13	TropJ	26	2	.T.A....C.....AA......G......ATTGC.-.C..AG.	.	T	.	A	.	.	.	.	C	.	.	.	.	.	A	A	.	.	.	.	.	.	G	.	.	.	.	.	.	A	T	T	G	C	.	-	.	C	.	.	A	G	.
IRIS_313-10809	INDONESIA	Type13	Jap	27	2	.T.A....C.............G.......TTGC.-.C..AG.	.	T	.	A	.	.	.	.	C	.	.	.	.	.	.	.	.	.	.	.	.	.	G	.	.	.	.	.	.	.	T	T	G	C	.	-	.	C	.	.	A	G	.
IRIS_313-10958	INDONESIA	Type13	TropJ	27	2	.T.A....C.............G.......TTGC.-.C..AG.	.	T	.	A	.	.	.	.	C	.	.	.	.	.	.	.	.	.	.	.	.	.	G	.	.	.	.	.	.	.	T	T	G	C	.	-	.	C	.	.	A	G	.
IRIS_313-10514	Philippines	Type13	Ind	28	2	.T.A....C.....................TTGC.-.C..AG.	.	T	.	A	.	.	.	.	C	.	.	.	.	.	.	.	.	.	.	.	.	.	.	.	.	.	.	.	.	.	T	T	G	C	.	-	.	C	.	.	A	G	.
IRIS_313-11424	Philippines	Type13	TropJ	28	2	.T.A....C.....................TTGC.-.C..AG.	.	T	.	A	.	.	.	.	C	.	.	.	.	.	.	.	.	.	.	.	.	.	.	.	.	.	.	.	.	.	T	T	G	C	.	-	.	C	.	.	A	G	.
IRIS_313-10824	INDONESIA	Type13	Ind	29	2	.T.A.......A..........G......ATTGC.-.C..AG.	.	T	.	A	.	.	.	.	.	.	.	A	.	.	.	.	.	.	.	.	.	.	G	.	.	.	.	.	.	A	T	T	G	C	.	-	.	C	.	.	A	G	.
IRIS_313-10703	MALAYSIA	Type13	TropJ	29	2	.T.A.......A..........G......ATTGC.-.C..AG.	.	T	.	A	.	.	.	.	.	.	.	A	.	.	.	.	.	.	.	.	.	.	G	.	.	.	.	.	.	A	T	T	G	C	.	-	.	C	.	.	A	G	.
IRIS_313-9572	BHUTAN	Type13	Ind	30	2	.T.A.......A.................ATTGC.-.C..AG.	.	T	.	A	.	.	.	.	.	.	.	A	.	.	.	.	.	.	.	.	.	.	.	.	.	.	.	.	.	A	T	T	G	C	.	-	.	C	.	.	A	G	.
IRIS_313-9616	Philippines	Type13	TempJ	30	2	.T.A.......A.................ATTGC.-.C..AG.	.	T	.	A	.	.	.	.	.	.	.	A	.	.	.	.	.	.	.	.	.	.	.	.	.	.	.	.	.	A	T	T	G	C	.	-	.	C	.	.	A	G	.
IRIS_313-9325	BANGLADESH	Type13	Ind	31	2	.T.A..........AAGAAA.........ATTGC...C..AG.	.	T	.	A	.	.	.	.	.	.	.	.	.	.	A	A	G	A	A	A	.	.	.	.	.	.	.	.	.	A	T	T	G	C	.	.	.	C	.	.	A	G	.
IRIS_313-12070	MALAYSIA	Type13	TropJ	31	2	.T.A..........AAGAAA.........ATTGC...C..AG.	.	T	.	A	.	.	.	.	.	.	.	.	.	.	A	A	G	A	A	A	.	.	.	.	.	.	.	.	.	A	T	T	G	C	.	.	.	C	.	.	A	G	.
IRIS_313-9897	Philippines	Type13	Jap	32	2	.T.A.........................AT.GC...C..AG.	.	T	.	A	.	.	.	.	.	.	.	.	.	.	.	.	.	.	.	.	.	.	.	.	.	.	.	.	.	A	T	.	G	C	.	.	.	C	.	.	A	G	.
IRIS_313-11248	THAILAND	Type13	TropJ	32	2	.T.A.........................AT.GC...C..AG.	.	T	.	A	.	.	.	.	.	.	.	.	.	.	.	.	.	.	.	.	.	.	.	.	.	.	.	.	.	A	T	.	G	C	.	.	.	C	.	.	A	G	.
IRIS_313-9389	Philippines	Type13	TropJ	33	2	.T......C.............G......ATTGC.-.C..AG.	.	T	.	.	.	.	.	.	C	.	.	.	.	.	.	.	.	.	.	.	.	.	G	.	.	.	.	.	.	A	T	T	G	C	.	-	.	C	.	.	A	G	.
IRIS_313-9867	Sri Lanka	Type13	Ind	33	2	.T......C.............G......ATTGC.-.C..AG.	.	T	.	.	.	.	.	.	C	.	.	.	.	.	.	.	.	.	.	.	.	.	G	.	.	.	.	.	.	A	T	T	G	C	.	-	.	C	.	.	A	G	.
IRIS_313-10781	INDONESIA	Type13	Jap	34	2	...A.........................ATTGC...C..AG.	.	.	.	A	.	.	.	.	.	.	.	.	.	.	.	.	.	.	.	.	.	.	.	.	.	.	.	.	.	A	T	T	G	C	.	.	.	C	.	.	A	G	.
IRIS_313-11995	Philippines	Type13	TropJ	34	2	...A.........................ATTGC...C..AG.	.	.	.	A	.	.	.	.	.	.	.	.	.	.	.	.	.	.	.	.	.	.	.	.	.	.	.	.	.	A	T	T	G	C	.	.	.	C	.	.	A	G	.
IRIS_313-7885	INDONESIA	Type13	TropJ	35	1	.T.A..........AA......G......ATTGC.-.C..AG.	.	T	.	A	.	.	.	.	.	.	.	.	.	.	A	A	.	.	.	.	.	.	G	.	.	.	.	.	.	A	T	T	G	C	.	-	.	C	.	.	A	G	.
IRIS_313-8721	BANGLADESH	Type13	Aus	36	1	A....A..........GAAA.........ATTGC...C..AG.	A	.	.	.	.	A	.	.	.	.	.	.	.	.	.	.	G	A	A	A	.	.	.	.	.	.	.	.	.	A	T	T	G	C	.	.	.	C	.	.	A	G	.
IRIS_313-8302	BHUTAN	Type13	TempJ	37	1	A...CA..CG....AAGAAA...G.....ATTGC.-.C..AG.	A	.	.	.	C	A	.	.	C	G	.	.	.	.	A	A	G	A	A	A	.	.	.	G	.	.	.	.	.	A	T	T	G	C	.	-	.	C	.	.	A	G	.
IRIS_313-9449	PAKISTAN	Type13	Aus	38	1	A...CA..CG....AAGAAA.........ATTGC...C..AG.	A	.	.	.	C	A	.	.	C	G	.	.	.	.	A	A	G	A	A	A	.	.	.	.	.	.	.	.	.	A	T	T	G	C	.	.	.	C	.	.	A	G	.
IRIS_313-9695	PAKISTAN	Type13	Ind	39	1	A...CA.......................ATTGC.-.C..AG.	A	.	.	.	C	A	.	.	.	.	.	.	.	.	.	.	.	.	.	.	.	.	.	.	.	.	.	.	.	A	T	T	G	C	.	-	.	C	.	.	A	G	.
IRIS_313-11322	BANGLADESH	Type13	Aus	40	1	A....A..CG-...AAGAA..........ATTGC...C..AG.	A	.	.	.	.	A	.	.	C	G	-	.	.	.	A	A	G	A	A	.	.	.	.	.	.	.	.	.	.	A	T	T	G	C	.	.	.	C	.	.	A	G	.
IRIS_313-11024	PAKISTAN	Type13	Aus	41	1	A....A..CG....AAGAAA.........ATTGC.-.C..AG.	A	.	.	.	.	A	.	.	C	G	.	.	.	.	A	A	G	A	A	A	.	.	.	.	.	.	.	.	.	A	T	T	G	C	.	-	.	C	.	.	A	G	.
IRIS_313-11462	INDIA	Type13	Ind	42	1	A....A..CG....AA...........T.ATTGC.-.C..AG.	A	.	.	.	.	A	.	.	C	G	.	.	.	.	A	A	.	.	.	.	.	.	.	.	.	.	.	T	.	A	T	T	G	C	.	-	.	C	.	.	A	G	.
IRIS_313-11210	BANGLADESH	Type13	Aus	43	1	A....A..CG-.....GAA...........TTG....C..AG.	A	.	.	.	.	A	.	.	C	G	-	.	.	.	.	.	G	A	A	.	.	.	.	.	.	.	.	.	.	.	T	T	G	.	.	.	.	C	.	.	A	G	.
IRIS_313-9422	BANGLADESH	Type13	Aus	44	1	A....A..CG......GAAA.........ATTGC...C...G.	A	.	.	.	.	A	.	.	C	G	.	.	.	.	.	.	G	A	A	A	.	.	.	.	.	.	.	.	.	A	T	T	G	C	.	.	.	C	.	.	.	G	.
IRIS_313-11323	BANGLADESH	Type13	Aus	45	1	A....A..CG......GAA..........ATTGC.-.C..AG.	A	.	.	.	.	A	.	.	C	G	.	.	.	.	.	.	G	A	A	.	.	.	.	.	.	.	.	.	.	A	T	T	G	C	.	-	.	C	.	.	A	G	.
IRIS_313-11027	PAKISTAN	Type13	Aus	46	1	A....A..CG......G.AA.........ATTGC.-.C..AG.	A	.	.	.	.	A	.	.	C	G	.	.	.	.	.	.	G	.	A	A	.	.	.	.	.	.	.	.	.	A	T	T	G	C	.	-	.	C	.	.	A	G	.
IRIS_313-11017	BANGLADESH	Type13	Aus	47	1	A....A..CG......G............ATTGC.-.C..AG.	A	.	.	.	.	A	.	.	C	G	.	.	.	.	.	.	G	.	.	.	.	.	.	.	.	.	.	.	.	A	T	T	G	C	.	-	.	C	.	.	A	G	.
IRIS_313-11019	BANGLADESH	Type13	Aus	48	1	A....A..CG.......AAA.........ATTGC.-.C..AG.	A	.	.	.	.	A	.	.	C	G	.	.	.	.	.	.	.	A	A	A	.	.	.	.	.	.	.	.	.	A	T	T	G	C	.	-	.	C	.	.	A	G	.
IRIS_313-10925	NEPAL	Type13	Aus	49	1	A....A..CG.......AAA.........ATTGC...C..AG.	A	.	.	.	.	A	.	.	C	G	.	.	.	.	.	.	.	A	A	A	.	.	.	.	.	.	.	.	.	A	T	T	G	C	.	.	.	C	.	.	A	G	.
IRIS_313-11018	BANGLADESH	Type13	Aus	50	1	A....A..CG.......AA..........ATTGC.-.C..AG.	A	.	.	.	.	A	.	.	C	G	.	.	.	.	.	.	.	A	A	.	.	.	.	.	.	.	.	.	.	A	T	T	G	C	.	-	.	C	.	.	A	G	.
IRIS_313-11014	BANGLADESH	Type13	Aus	51	1	A....A..CG...................ATTGC.-.C..AG.	A	.	.	.	.	A	.	.	C	G	.	.	.	.	.	.	.	.	.	.	.	.	.	.	.	.	.	.	.	A	T	T	G	C	.	-	.	C	.	.	A	G	.
IRIS_313-12002	BANGLADESH	Type13	Aus	52	1	A....A...G-...AAGAAA.........ATTGC...C..AG.	A	.	.	.	.	A	.	.	.	G	-	.	.	.	A	A	G	A	A	A	.	.	.	.	.	.	.	.	.	A	T	T	G	C	.	.	.	C	.	.	A	G	.
IRIS_313-10673	INDIA	Type13	Aus	53	1	A....A...G......GAA...........TTGC...C..AG.	A	.	.	.	.	A	.	.	.	G	.	.	.	.	.	.	G	A	A	.	.	.	.	.	.	.	.	.	.	.	T	T	G	C	.	.	.	C	.	.	A	G	.
IRIS_313-11617	INDIA	Type13	Aus	54	1	A....A...G......G............ATTGC...C..AG.	A	.	.	.	.	A	.	.	.	G	.	.	.	.	.	.	G	.	.	.	.	.	.	.	.	.	.	.	.	A	T	T	G	C	.	.	.	C	.	.	A	G	.
IRIS_313-11163	BANGLADESH	Type13	Aus	55	1	A....A...G........AA..........TTGC.-.C..AG.	A	.	.	.	.	A	.	.	.	G	.	.	.	.	.	.	.	.	A	A	.	.	.	.	.	.	.	.	.	.	T	T	G	C	.	-	.	C	.	.	A	G	.
IRIS_313-8342	Sri Lanka	Type13	Aus	56	1	A....A..........GAAA.........ATTGC......AG.	A	.	.	.	.	A	.	.	.	.	.	.	.	.	.	.	G	A	A	A	.	.	.	.	.	.	.	.	.	A	T	T	G	C	.	.	.	.	.	.	A	G	.
IRIS_313-8963	BANGLADESH	Type13	Aus	57	1	A....A..........GAAA..........TTGC...C...G.	A	.	.	.	.	A	.	.	.	.	.	.	.	.	.	.	G	A	A	A	.	.	.	.	.	.	.	.	.	.	T	T	G	C	.	.	.	C	.	.	.	G	.
IRIS_313-10964	BANGLADESH	Type13	Aus	58	1	A....A........................TTGC...C..AG.	A	.	.	.	.	A	.	.	.	.	.	.	.	.	.	.	.	.	.	.	.	.	.	.	.	.	.	.	.	.	T	T	G	C	.	.	.	C	.	.	A	G	.
IRIS_313-10976	BANGLADESH	Type13	Aus	59	1	A.......CG....AAGAAA.........ATTGC......AG.	A	.	.	.	.	.	.	.	C	G	.	.	.	.	A	A	G	A	A	A	.	.	.	.	.	.	.	.	.	A	T	T	G	C	.	.	.	.	.	.	A	G	.
IRIS_313-11557	BANGLADESH	Type13	Ind	60	1	A.......CG......GAAA.........ATTGC...C..AG.	A	.	.	.	.	.	.	.	C	G	.	.	.	.	.	.	G	A	A	A	.	.	.	.	.	.	.	.	.	A	T	T	G	C	.	.	.	C	.	.	A	G	.
IRIS_313-11213	BANGLADESH	Type13	Aus	61	1	A.......CG......G............ATTGC...C..A..	A	.	.	.	.	.	.	.	C	G	.	.	.	.	.	.	G	.	.	.	.	.	.	.	.	.	.	.	.	A	T	T	G	C	.	.	.	C	.	.	A	.	.
IRIS_313-8789	BANGLADESH	Type13	Aus	62	1	A.......CG......G.............TTGC.-.C..AG.	A	.	.	.	.	.	.	.	C	G	.	.	.	.	.	.	G	.	.	.	.	.	.	.	.	.	.	.	.	.	T	T	G	C	.	-	.	C	.	.	A	G	.
IRIS_313-11454	INDIA	Type13	Aus	63	1	A........G....AAGAAA.........ATTGC.-.C..AG.	A	.	.	.	.	.	.	.	.	G	.	.	.	.	A	A	G	A	A	A	.	.	.	.	.	.	.	.	.	A	T	T	G	C	.	-	.	C	.	.	A	G	.
IRIS_313-9661	BANGLADESH	Type13	Aus	64	1	A........G......GAAA.........ATTGC...C..AG.	A	.	.	.	.	.	.	.	.	G	.	.	.	.	.	.	G	A	A	A	.	.	.	.	.	.	.	.	.	A	T	T	G	C	.	.	.	C	.	.	A	G	.
IRIS_313-8390	PAKISTAN	Type13	Aus	65	1	A........G......G.A...........TTGC.-.C..AG.	A	.	.	.	.	.	.	.	.	G	.	.	.	.	.	.	G	.	A	.	.	.	.	.	.	.	.	.	.	.	T	T	G	C	.	-	.	C	.	.	A	G	.
IRIS_313-9368	BANGLADESH	Type13	Aus	66	1	A...............GAAA.........ATTGC...C..AG.	A	.	.	.	.	.	.	.	.	.	.	.	.	.	.	.	G	A	A	A	.	.	.	.	.	.	.	.	.	A	T	T	G	C	.	.	.	C	.	.	A	G	.
IRIS_313-8252	BANGLADESH	Type13	Aus	67	1	A...............GAAA..........TTGC.-.C..AG.	A	.	.	.	.	.	.	.	.	.	.	.	.	.	.	.	G	A	A	A	.	.	.	.	.	.	.	.	.	.	T	T	G	C	.	-	.	C	.	.	A	G	.
IRIS_313-11007	INDONESIA	Type13	Jap	68	1	.T.A..A.C.............G......ATTGC...C..AG.	.	T	.	A	.	.	A	.	C	.	.	.	.	.	.	.	.	.	.	.	.	.	G	.	.	.	.	.	.	A	T	T	G	C	.	.	.	C	.	.	A	G	.
IRIS_313-9928	Philippines	Type13	TropJ	69	1	.T.A..A.C....................ATTGC.-.C..AG.	.	T	.	A	.	.	A	.	C	.	.	.	.	.	.	.	.	.	.	.	.	.	.	.	.	.	.	.	.	A	T	T	G	C	.	-	.	C	.	.	A	G	.
IRIS_313-10805	INDONESIA	Type13	Jap	70	1	.T.A..A.C....................ATTGC...C..A..	.	T	.	A	.	.	A	.	C	.	.	.	.	.	.	.	.	.	.	.	.	.	.	.	.	.	.	.	.	A	T	T	G	C	.	.	.	C	.	.	A	.	.
IRIS_313-10956	INDONESIA	Type13	Jap	71	1	.T.A..A...............G......ATTGC...C..AG.	.	T	.	A	.	.	A	.	.	.	.	.	.	.	.	.	.	.	.	.	.	.	G	.	.	.	.	.	.	A	T	T	G	C	.	.	.	C	.	.	A	G	.
IRIS_313-9742	MADAGASCAR	Type13	TropJ	72	1	.T.A...GC.............G......ATTGC.-.C..AG.	.	T	.	A	.	.	.	G	C	.	.	.	.	.	.	.	.	.	.	.	.	.	G	.	.	.	.	.	.	A	T	T	G	C	.	-	.	C	.	.	A	G	.
IRIS_313-10510	Philippines	Type13	Ind	73	1	.T.A...CC.............G......ATTGC...C..AG.	.	T	.	A	.	.	.	C	C	.	.	.	.	.	.	.	.	.	.	.	.	.	G	.	.	.	.	.	.	A	T	T	G	C	.	.	.	C	.	.	A	G	.
IRIS_313-10820	INDONESIA	Type13	Ind	74	1	.T.A...CC....................ATTGC.-.C..AG.	.	T	.	A	.	.	.	C	C	.	.	.	.	.	.	.	.	.	.	.	.	.	.	.	.	.	.	.	.	A	T	T	G	C	.	-	.	C	.	.	A	G	.
IRIS_313-10582	Philippines	Type13	TropJ	75	1	.T.A...-C.............G......ATTGC...C..AG.	.	T	.	A	.	.	.	-	C	.	.	.	.	.	.	.	.	.	.	.	.	.	G	.	.	.	.	.	.	A	T	T	G	C	.	.	.	C	.	.	A	G	.
IRIS_313-10743	INDONESIA	Type13	TropJ	76	1	.T.A....C..AA................ATTGC.-.C..AG.	.	T	.	A	.	.	.	.	C	.	.	A	A	.	.	.	.	.	.	.	.	.	.	.	.	.	.	.	.	A	T	T	G	C	.	-	.	C	.	.	A	G	.
IRIS_313-9005	INDONESIA	Type13	Ind	77	1	.T.A....C..A..AAGAAA.........ATTGC.-.C..AG.	.	T	.	A	.	.	.	.	C	.	.	A	.	.	A	A	G	A	A	A	.	.	.	.	.	.	.	.	.	A	T	T	G	C	.	-	.	C	.	.	A	G	.
IRIS_313-8865	INDONESIA	Type13	TropJ	78	1	.T.A....C..A..AAG............ATTGC.-.C..AG.	.	T	.	A	.	.	.	.	C	.	.	A	.	.	A	A	G	.	.	.	.	.	.	.	.	.	.	.	.	A	T	T	G	C	.	-	.	C	.	.	A	G	.
IRIS_313-11737	INDIA	Type13	Ind	79	1	.T.A....C..A..AA......G......ATTGC.-.C..AG.	.	T	.	A	.	.	.	.	C	.	.	A	.	.	A	A	.	.	.	.	.	.	G	.	.	.	.	.	.	A	T	T	G	C	.	-	.	C	.	.	A	G	.
IRIS_313-11970	INDONESIA	Type13	TropJ	80	1	.T.A....C..A..AA.........-...ATTGC...C..AG.	.	T	.	A	.	.	.	.	C	.	.	A	.	.	A	A	.	.	.	.	.	.	.	.	.	-	.	.	.	A	T	T	G	C	.	.	.	C	.	.	A	G	.
CAAS_CX150	Philippines	Type13	Ind	81	1	.T.A....C..A........G........ATTGC...C..AG.	.	T	.	A	.	.	.	.	C	.	.	A	.	.	.	.	.	.	.	.	G	.	.	.	.	.	.	.	.	A	T	T	G	C	.	.	.	C	.	.	A	G	.
IRIS_313-10769	INDONESIA	Type13	Ind	82	1	.T.A....C..A..........G......ATTGC.-.C..AG.	.	T	.	A	.	.	.	.	C	.	.	A	.	.	.	.	.	.	.	.	.	.	G	.	.	.	.	.	.	A	T	T	G	C	.	-	.	C	.	.	A	G	.
IRIS_313-10799	INDONESIA	Type13	TropJ	83	1	.T.A....C..A..........G.......TTGC...C..AG.	.	T	.	A	.	.	.	.	C	.	.	A	.	.	.	.	.	.	.	.	.	.	G	.	.	.	.	.	.	.	T	T	G	C	.	.	.	C	.	.	A	G	.
IRIS_313-10783	INDONESIA	Type13	Jap	84	1	.T.A....C..A.................ATTGC...C..AG.	.	T	.	A	.	.	.	.	C	.	.	A	.	.	.	.	.	.	.	.	.	.	.	.	.	.	.	.	.	A	T	T	G	C	.	.	.	C	.	.	A	G	.
IRIS_313-12069	INDONESIA	Type13	TropJ	85	1	.T.A....C..A.................ATTG....C..AG.	.	T	.	A	.	.	.	.	C	.	.	A	.	.	.	.	.	.	.	.	.	.	.	.	.	.	.	.	.	A	T	T	G	.	.	.	.	C	.	.	A	G	.
IRIS_313-10718	Sri Lanka	Type13	Aus	86	1	.T.A....C.....AAGAAA..G......ATTGC.-.C..AG.	.	T	.	A	.	.	.	.	C	.	.	.	.	.	A	A	G	A	A	A	.	.	G	.	.	.	.	.	.	A	T	T	G	C	.	-	.	C	.	.	A	G	.
IRIS_313-10580	Philippines	Type13	TropJ	87	1	.T.A....C.....AAGAAA.........ATTGC.-.C..AG.	.	T	.	A	.	.	.	.	C	.	.	.	.	.	A	A	G	A	A	A	.	.	.	.	.	.	.	.	.	A	T	T	G	C	.	-	.	C	.	.	A	G	.
IRIS_313-8381	MALAYSIA	Type13	TropJ	88	1	.T.A....C.....AAGAA..........ATTGC...C..AG.	.	T	.	A	.	.	.	.	C	.	.	.	.	.	A	A	G	A	A	.	.	.	.	.	.	.	.	.	.	A	T	T	G	C	.	.	.	C	.	.	A	G	.
IRIS_313-12027	INDONESIA	Type13	Ind	89	1	.T.A....C.....AAGAA...........TTGC.-.C..AG.	.	T	.	A	.	.	.	.	C	.	.	.	.	.	A	A	G	A	A	.	.	.	.	.	.	.	.	.	.	.	T	T	G	C	.	-	.	C	.	.	A	G	.
IRIS_313-11736	Philippines	Type13	Aus	90	1	.T.A....C.....AA......G......ATTGC...C..AG.	.	T	.	A	.	.	.	.	C	.	.	.	.	.	A	A	.	.	.	.	.	.	G	.	.	.	.	.	.	A	T	T	G	C	.	.	.	C	.	.	A	G	.
IRIS_313-9470	INDONESIA	Type13	TropJ	91	1	.T.A....C.....AA.............ATTGC...C..AG.	.	T	.	A	.	.	.	.	C	.	.	.	.	.	A	A	.	.	.	.	.	.	.	.	.	.	.	.	.	A	T	T	G	C	.	.	.	C	.	.	A	G	.
IRIS_313-11318	INDONESIA	Type13	Ind	92	1	.T.A....C.....AA..............TTGC.-.C..AG.	.	T	.	A	.	.	.	.	C	.	.	.	.	.	A	A	.	.	.	.	.	.	.	.	.	.	.	.	.	.	T	T	G	C	.	-	.	C	.	.	A	G	.
IRIS_313-8279	MALAYSIA	Type13	TropJ	93	1	.T.A....C.....AA...............TGC...C..AG.	.	T	.	A	.	.	.	.	C	.	.	.	.	.	A	A	.	.	.	.	.	.	.	.	.	.	.	.	.	.	.	T	G	C	.	.	.	C	.	.	A	G	.
IRIS_313-11717	INDONESIA	Type13	Ind	94	1	.T.A....C.......GAA..........ATTGC.-.C..AG.	.	T	.	A	.	.	.	.	C	.	.	.	.	.	.	.	G	A	A	.	.	.	.	.	.	.	.	.	.	A	T	T	G	C	.	-	.	C	.	.	A	G	.
IRIS_313-11928	Philippines	Type13	TropJ	95	1	.T.A....C.......G............ATTGC.-.C..AGC	.	T	.	A	.	.	.	.	C	.	.	.	.	.	.	.	G	.	.	.	.	.	.	.	.	.	.	.	.	A	T	T	G	C	.	-	.	C	.	.	A	G	C
IRIS_313-10959	INDONESIA	Type13	TropJ	96	1	.T.A....C...........GG.......ATTGC...C..AG.	.	T	.	A	.	.	.	.	C	.	.	.	.	.	.	.	.	.	.	.	G	G	.	.	.	.	.	.	.	A	T	T	G	C	.	.	.	C	.	.	A	G	.
IRIS_313-10791	INDONESIA	Type13	Ind	97	1	.T.A....C.............G..-....T.GC.-.C..AG.	.	T	.	A	.	.	.	.	C	.	.	.	.	.	.	.	.	.	.	.	.	.	G	.	.	-	.	.	.	.	T	.	G	C	.	-	.	C	.	.	A	G	.
IRIS_313-8872	THAILAND	Type13	TropJ	98	1	.T.A....C.............G......AT.GC...C..AG.	.	T	.	A	.	.	.	.	C	.	.	.	.	.	.	.	.	.	.	.	.	.	G	.	.	.	.	.	.	A	T	.	G	C	.	.	.	C	.	.	A	G	.
IRIS_313-10785	INDONESIA	Type13	Jap	99	1	.T.A....C.............G.......TTGC...C..AG.	.	T	.	A	.	.	.	.	C	.	.	.	.	.	.	.	.	.	.	.	.	.	G	.	.	.	.	.	.	.	T	T	G	C	.	.	.	C	.	.	A	G	.
IRIS_313-10952	INDONESIA	Type13	TropJ	100	1	.T.A....C...................G.TTGC.-.C..AG.	.	T	.	A	.	.	.	.	C	.	.	.	.	.	.	.	.	.	.	.	.	.	.	.	.	.	.	.	G	.	T	T	G	C	.	-	.	C	.	.	A	G	.
IRIS_313-10828	Philippines	Type13	TropJ	101	1	.T.A....C....................ATTGC...C...G.	.	T	.	A	.	.	.	.	C	.	.	.	.	.	.	.	.	.	.	.	.	.	.	.	.	.	.	.	.	A	T	T	G	C	.	.	.	C	.	.	.	G	.
IRIS_313-11464	Philippines	Type13	TropJ	102	1	.T.A....C.....................TTGC...C..AG.	.	T	.	A	.	.	.	.	C	.	.	.	.	.	.	.	.	.	.	.	.	.	.	.	.	.	.	.	.	.	T	T	G	C	.	.	.	C	.	.	A	G	.
IRIS_313-9600	THAILAND	Type13	Ind	103	1	.T.A.......A.G..G............ATTGC.-.C..AG.	.	T	.	A	.	.	.	.	.	.	.	A	.	G	.	.	G	.	.	.	.	.	.	.	.	.	.	.	.	A	T	T	G	C	.	-	.	C	.	.	A	G	.
IRIS_313-9691	INDONESIA	Type13	Jap	104	1	.T.A.......A..AA......G......ATTGC.-.C..AG.	.	T	.	A	.	.	.	.	.	.	.	A	.	.	A	A	.	.	.	.	.	.	G	.	.	.	.	.	.	A	T	T	G	C	.	-	.	C	.	.	A	G	.
IRIS_313-8664	INDONESIA	Type13	Bas	105	1	.T.A.......A....GAAA........GATTGC.-.C..AG.	.	T	.	A	.	.	.	.	.	.	.	A	.	.	.	.	G	A	A	A	.	.	.	.	.	.	.	.	G	A	T	T	G	C	.	-	.	C	.	.	A	G	.
IRIS_313-11957	THAILAND	Type13	Ind	106	1	.T.A.......A....GAA..........ATTGC.-.C..AG.	.	T	.	A	.	.	.	.	.	.	.	A	.	.	.	.	G	A	A	.	.	.	.	.	.	.	.	.	.	A	T	T	G	C	.	-	.	C	.	.	A	G	.
CAAS_CX129	INDONESIA	Type13	Jap	107	1	.T.A.......A.................ATTGC...C..AG.	.	T	.	A	.	.	.	.	.	.	.	A	.	.	.	.	.	.	.	.	.	.	.	.	.	.	.	.	.	A	T	T	G	C	.	.	.	C	.	.	A	G	.
IRIS_313-10780	INDONESIA	Type13	Jap	108	1	.T.A.......A.................AT.GC...C..AG.	.	T	.	A	.	.	.	.	.	.	.	A	.	.	.	.	.	.	.	.	.	.	.	.	.	.	.	.	.	A	T	.	G	C	.	.	.	C	.	.	A	G	.
IRIS_313-10741	INDONESIA	Type13	Jap	109	1	.T.A.......A..................TTGC.-.C..AG.	.	T	.	A	.	.	.	.	.	.	.	A	.	.	.	.	.	.	.	.	.	.	.	.	.	.	.	.	.	.	T	T	G	C	.	-	.	C	.	.	A	G	.
IRIS_313-12006	MALAYSIA	Type13	TropJ	110	1	.T.A..........AAGA..........GATTGC...C..AG.	.	T	.	A	.	.	.	.	.	.	.	.	.	.	A	A	G	A	.	.	.	.	.	.	.	.	.	.	G	A	T	T	G	C	.	.	.	C	.	.	A	G	.
IRIS_313-11913	Philippines	Type13	TropJ	111	1	.T.A..........AA.............ATTGC...C..AG.	.	T	.	A	.	.	.	.	.	.	.	.	.	.	A	A	.	.	.	.	.	.	.	.	.	.	.	.	.	A	T	T	G	C	.	.	.	C	.	.	A	G	.
IRIS_313-11317	INDONESIA	Type13	Ind	112	1	.T.A..........AA..............TTGC.-.C..AG.	.	T	.	A	.	.	.	.	.	.	.	.	.	.	A	A	.	.	.	.	.	.	.	.	.	.	.	.	.	.	T	T	G	C	.	-	.	C	.	.	A	G	.
IRIS_313-10041	MADAGASCAR	Type13	Ind	113	1	.T.A..................G......ATTGC.-.C..A..	.	T	.	A	.	.	.	.	.	.	.	.	.	.	.	.	.	.	.	.	.	.	G	.	.	.	.	.	.	A	T	T	G	C	.	-	.	C	.	.	A	.	.
IRIS_313-10920	Philippines	Type13	Jap	114	1	.T.A..................G......ATTGC.-....AG.	.	T	.	A	.	.	.	.	.	.	.	.	.	.	.	.	.	.	.	.	.	.	G	.	.	.	.	.	.	A	T	T	G	C	.	-	.	.	.	.	A	G	.
IRIS_313-10692	INDONESIA	Type13	Ind	115	1	.T.A..................G.......TTGC.-.C..AG.	.	T	.	A	.	.	.	.	.	.	.	.	.	.	.	.	.	.	.	.	.	.	G	.	.	.	.	.	.	.	T	T	G	C	.	-	.	C	.	.	A	G	.
IRIS_313-10758	INDONESIA	Type13	TropJ	116	1	.T.A....................A...GATTGC.-.C..AG.	.	T	.	A	.	.	.	.	.	.	.	.	.	.	.	.	.	.	.	.	.	.	.	.	A	.	.	.	G	A	T	T	G	C	.	-	.	C	.	.	A	G	.
IRIS_313-10792	INDONESIA	Type13	Ind	117	1	.T.A.....................-...ATTGC.-.C..AG.	.	T	.	A	.	.	.	.	.	.	.	.	.	.	.	.	.	.	.	.	.	.	.	.	.	-	.	.	.	A	T	T	G	C	.	-	.	C	.	.	A	G	.
IRIS_313-10722	Sri Lanka	Type13	TropJ	118	1	.T.A.........................ATTGC.--C..AG.	.	T	.	A	.	.	.	.	.	.	.	.	.	.	.	.	.	.	.	.	.	.	.	.	.	.	.	.	.	A	T	T	G	C	.	-	-	C	.	.	A	G	.
IRIS_313-10991	Philippines	Type13	TropJ	119	1	.T.A.........................ATTGC......AG.	.	T	.	A	.	.	.	.	.	.	.	.	.	.	.	.	.	.	.	.	.	.	.	.	.	.	.	.	.	A	T	T	G	C	.	.	.	.	.	.	A	G	.
IRIS_313-8314	INDONESIA	Type13	Ind	120	1	.T.A.........................ATT...-.C..AG.	.	T	.	A	.	.	.	.	.	.	.	.	.	.	.	.	.	.	.	.	.	.	.	.	.	.	.	.	.	A	T	T	.	.	.	-	.	C	.	.	A	G	.
CAAS_CX266	Philippines	Type13	TropJ	121	1	.T.A..........................TTGC.-.C..A..	.	T	.	A	.	.	.	.	.	.	.	.	.	.	.	.	.	.	.	.	.	.	.	.	.	.	.	.	.	.	T	T	G	C	.	-	.	C	.	.	A	.	.
IRIS_313-9314	INDONESIA	Type13	Ind	122	1	.T.A..........................T.GC...C..AG.	.	T	.	A	.	.	.	.	.	.	.	.	.	.	.	.	.	.	.	.	.	.	.	.	.	.	.	.	.	.	T	.	G	C	.	.	.	C	.	.	A	G	.
IRIS_313-9313	INDIA	Type13	Ind	123	1	.T......C..A..AAGAAA.........ATTGC.-.C..AG.	.	T	.	.	.	.	.	.	C	.	.	A	.	.	A	A	G	A	A	A	.	.	.	.	.	.	.	.	.	A	T	T	G	C	.	-	.	C	.	.	A	G	.
IRIS_313-10051	MADAGASCAR	Type13	Bas	124	1	.T......C.............G........TGC...C..AG.	.	T	.	.	.	.	.	.	C	.	.	.	.	.	.	.	.	.	.	.	.	.	G	.	.	.	.	.	.	.	.	T	G	C	.	.	.	C	.	.	A	G	.
IRIS_313-11314	INDONESIA	Type13	TropJ	125	1	.T......C....................ATTGCT..C..AG.	.	T	.	.	.	.	.	.	C	.	.	.	.	.	.	.	.	.	.	.	.	.	.	.	.	.	.	.	.	A	T	T	G	C	T	.	.	C	.	.	A	G	.
IRIS_313-11003	INDONESIA	Type13	TropJ	126	1	.T......C....................ATTGC.-.C..AG.	.	T	.	.	.	.	.	.	C	.	.	.	.	.	.	.	.	.	.	.	.	.	.	.	.	.	.	.	.	A	T	T	G	C	.	-	.	C	.	.	A	G	.
IRIS_313-10829	Philippines	Type13	TropJ	127	1	.T......C....................ATTGC...C..AGC	.	T	.	.	.	.	.	.	C	.	.	.	.	.	.	.	.	.	.	.	.	.	.	.	.	.	.	.	.	A	T	T	G	C	.	.	.	C	.	.	A	G	C
IRIS_313-10953	INDONESIA	Type13	TropJ	128	1	.T......C....................ATTGC...C..AG.	.	T	.	.	.	.	.	.	C	.	.	.	.	.	.	.	.	.	.	.	.	.	.	.	.	.	.	.	.	A	T	T	G	C	.	.	.	C	.	.	A	G	.
IRIS_313-10940	INDONESIA	Type13	Ind	129	1	.T......C.....................TTGC...C..AG.	.	T	.	.	.	.	.	.	C	.	.	.	.	.	.	.	.	.	.	.	.	.	.	.	.	.	.	.	.	.	T	T	G	C	.	.	.	C	.	.	A	G	.
IRIS_313-11177	INDONESIA	Type13	Ind	130	1	.T......C.....................T.GC.-.C..A..	.	T	.	.	.	.	.	.	C	.	.	.	.	.	.	.	.	.	.	.	.	.	.	.	.	.	.	.	.	.	T	.	G	C	.	-	.	C	.	.	A	.	.
IRIS_313-10704	MALAYSIA	Type13	TropJ	131	1	.T...........................ATTGC...C..AG.	.	T	.	.	.	.	.	.	.	.	.	.	.	.	.	.	.	.	.	.	.	.	.	.	.	.	.	.	.	A	T	T	G	C	.	.	.	C	.	.	A	G	.
IRIS_313-9740	MADAGASCAR	Type13	Ind	132	1	.T...........................AT.G....C..AG.	.	T	.	.	.	.	.	.	.	.	.	.	.	.	.	.	.	.	.	.	.	.	.	.	.	.	.	.	.	A	T	.	G	.	.	.	.	C	.	.	A	G	.
IRIS_313-11346	Philippines	Type13	Ind	133	1	.T............................TTGC.-.C..AG.	.	T	.	.	.	.	.	.	.	.	.	.	.	.	.	.	.	.	.	.	.	.	.	.	.	.	.	.	.	.	T	T	G	C	.	-	.	C	.	.	A	G	.
IRIS_313-10830	Philippines	Type13	TropJ	134	1	.T............................TTGC...C..AG.	.	T	.	.	.	.	.	.	.	.	.	.	.	.	.	.	.	.	.	.	.	.	.	.	.	.	.	.	.	.	T	T	G	C	.	.	.	C	.	.	A	G	.
IRIS_313-11117	INDONESIA	Type13	TropJ	135	1	.T............................T.GC...C..AG.	.	T	.	.	.	.	.	.	.	.	.	.	.	.	.	.	.	.	.	.	.	.	.	.	.	.	.	.	.	.	T	.	G	C	.	.	.	C	.	.	A	G	.
IRIS_313-10957	INDONESIA	Type13	TropJ	136	1	.T............................T.GC......AG.	.	T	.	.	.	.	.	.	.	.	.	.	.	.	.	.	.	.	.	.	.	.	.	.	.	.	.	.	.	.	T	.	G	C	.	.	.	.	.	.	A	G	.
IRIS_313-11315	INDONESIA	Type13	Ind	137	1	...A....C.....AA..............TTGC...C..AG.	.	.	.	A	.	.	.	.	C	.	.	.	.	.	A	A	.	.	.	.	.	.	.	.	.	.	.	.	.	.	T	T	G	C	.	.	.	C	.	.	A	G	.
IRIS_313-11313	INDONESIA	Type13	TropJ	138	1	...A..........AA.............ATTGC.-.C..AG.	.	.	.	A	.	.	.	.	.	.	.	.	.	.	A	A	.	.	.	.	.	.	.	.	.	.	.	.	.	A	T	T	G	C	.	-	.	C	.	.	A	G	.
IRIS_313-8791	INDONESIA	Type13	Ind	139	1	...A........................G.TTGC.-.C..AG.	.	.	.	A	.	.	.	.	.	.	.	.	.	.	.	.	.	.	.	.	.	.	.	.	.	.	.	.	G	.	T	T	G	C	.	-	.	C	.	.	A	G	.
IRIS_313-11441	Philippines	Type13	Ind	140	1	...A.....................-...ATTGC...C..AG.	.	.	.	A	.	.	.	.	.	.	.	.	.	.	.	.	.	.	.	.	.	.	.	.	.	-	.	.	.	A	T	T	G	C	.	.	.	C	.	.	A	G	.
CAAS_CX151	Philippines	Type13	TropJ	141	1	...A.........................ATTGC.-.C..AG.	.	.	.	A	.	.	.	.	.	.	.	.	.	.	.	.	.	.	.	.	.	.	.	.	.	.	.	.	.	A	T	T	G	C	.	-	.	C	.	.	A	G	.
IRIS_313-10581	Philippines	Type13	TropJ	142	1	...A.........................A.TGC.-.C..AG.	.	.	.	A	.	.	.	.	.	.	.	.	.	.	.	.	.	.	.	.	.	.	.	.	.	.	.	.	.	A	.	T	G	C	.	-	.	C	.	.	A	G	.
IRIS_313-9929	Philippines	Type13	TropJ	143	1	...A..........................TT.C...C..AG.	.	.	.	A	.	.	.	.	.	.	.	.	.	.	.	.	.	.	.	.	.	.	.	.	.	.	.	.	.	.	T	T	.	C	.	.	.	C	.	.	A	G	.
IRIS_313-10720	Sri Lanka	Type13	Ind	144	1	...A..........................T.GC.........	.	.	.	A	.	.	.	.	.	.	.	.	.	.	.	.	.	.	.	.	.	.	.	.	.	.	.	.	.	.	T	.	G	C	.	.	.	.	.	.	.	.	.
IRIS_313-9626	BANGLADESH	Type13	Aus	145	1	.....A..CG......GAAA.........ATTGC...C..AG.	.	.	.	.	.	A	.	.	C	G	.	.	.	.	.	.	G	A	A	A	.	.	.	.	.	.	.	.	.	A	T	T	G	C	.	.	.	C	.	.	A	G	.
IRIS_313-11619	INDIA	Type13	Aus	146	1	.....A..CG......G............ATTGC.-.C..AG.	.	.	.	.	.	A	.	.	C	G	.	.	.	.	.	.	G	.	.	.	.	.	.	.	.	.	.	.	.	A	T	T	G	C	.	-	.	C	.	.	A	G	.
IRIS_313-11013	BANGLADESH	Type13	Aus	147	1	........CG....AAGAAA.........ATTGC...C..AG.	.	.	.	.	.	.	.	.	C	G	.	.	.	.	A	A	G	A	A	A	.	.	.	.	.	.	.	.	.	A	T	T	G	C	.	.	.	C	.	.	A	G	.
IRIS_313-11031	PAKISTAN	Type13	Aus	148	1	........CG................G................	.	.	.	.	.	.	.	.	C	G	.	.	.	.	.	.	.	.	.	.	.	.	.	.	.	.	G	.	.	.	.	.	.	.	.	.	.	.	.	.	.	.	.
IRIS_313-11111	BANGLADESH	Type13	Aus	149	1	........C.......GAA...........T.GC...C..AG.	.	.	.	.	.	.	.	.	C	.	.	.	.	.	.	.	G	A	A	.	.	.	.	.	.	.	.	.	.	.	T	.	G	C	.	.	.	C	.	.	A	G	.
IRIS_313-8894	MALAYSIA	Type13	TropJ	150	1	........C....................ATTGC.-.C..AG.	.	.	.	.	.	.	.	.	C	.	.	.	.	.	.	.	.	.	.	.	.	.	.	.	.	.	.	.	.	A	T	T	G	C	.	-	.	C	.	.	A	G	.
IRIS_313-10489	Philippines	Type13	TropJ	151	1	........C....................ATTGC.-.C..A..	.	.	.	.	.	.	.	.	C	.	.	.	.	.	.	.	.	.	.	.	.	.	.	.	.	.	.	.	.	A	T	T	G	C	.	-	.	C	.	.	A	.	.
IRIS_313-11481	BANGLADESH	Type13	Aus	152	1	.........G....AAGAAA.........ATT.....C..AG.	.	.	.	.	.	.	.	.	.	G	.	.	.	.	A	A	G	A	A	A	.	.	.	.	.	.	.	.	.	A	T	T	.	.	.	.	.	C	.	.	A	G	.
IRIS_313-8655	PAKISTAN	Type13	Aus	153	1	................GAAA.........ATTGC...C..AG.	.	.	.	.	.	.	.	.	.	.	.	.	.	.	.	.	G	A	A	A	.	.	.	.	.	.	.	.	.	A	T	T	G	C	.	.	.	C	.	.	A	G	.
IRIS_313-9423	Philippines	Type13	TropJ	154	1	.............................ATT.....C..AGC	.	.	.	.	.	.	.	.	.	.	.	.	.	.	.	.	.	.	.	.	.	.	.	.	.	.	.	.	.	A	T	T	.	.	.	.	.	C	.	.	A	G	C
IRIS_313-10831	Philippines	Type13	TropJ	155	1	..............................TTGC...C..AGC	.	.	.	.	.	.	.	.	.	.	.	.	.	.	.	.	.	.	.	.	.	.	.	.	.	.	.	.	.	.	T	T	G	C	.	.	.	C	.	.	A	G	C
IRIS_313-9108	BANGLADESH	Type13	Aus	156	1	...........................................	.	.	.	.	.	.	.	.	.	.	.	.	.	.	.	.	.	.	.	.	.	.	.	.	.	.	.	.	.	.	.	.	.	.	.	.	.	.	.	.	.	.	.
