# Supplementary material for: Studies of rice Hd1 haplotypes worldwide reveal adaptation of flowering time to different environments
Source: PLoS One. 2020 Sep 17;15(9):e0239028. doi: 10.1371/journal.pone.0239028 (PMC7498076; doi:10.1371/journal.pone.0239028)
Supplement: S8 Table — The 3.8-kb fragments range from −1000 to + 1000-bp of Hd1. Position indicates the corresponding location of chromosome 1 in Nipponbare (IRGSP v1.0). Dot indicates the same as Nipponbare reference sequences, “-” indicates deletion in that position. The accession names, subspecies, origin and sequence changes are listed. (XLSX) [file pone.0239028.s010.xlsx]

## Sheet: Wild
				Promoter	Promoter	Promoter	Promoter	Promoter	Promoter	Promoter	Promoter	Promoter	Promoter	Promoter	Promoter	Promoter	Promoter	Promoter	Promoter	Promoter	Promoter	Promoter	Promoter	Promoter	Promoter	Promoter	Promoter	Promoter	Promoter	Promoter	Promoter	5'UTR	5'UTR	5'UTR	5'UTR	5'UTR	5'UTR	CDS	CDS	CDS	CDS	CDS	CDS	CDS	CDS	CDS	CDS	CDS	CDS
id	Type	origin	combine	9335535	9335547	9335640	9335697	9335745	9335757	9335813	9335848	9335939	9335986	9335992	9336028	9336084	9336091	9336103	9336145	9336154	9336164	9336177	9336230	9336243	9336264	9336284	9336310	9336311	9336328	9336332	9336351	9336376	9336411	9336437	9336439	9336443	9336452	9336552	9336583	9336605	9336608	9336613	9336626	9336665	9336782	9336783	9336829	9336874	9336877
W3078-2	OrIIIa	China	............................................................................................................................	.	.	.	.	.	.	.	.	.	.	.	.	.	.	.	.	.	.	.	.	.	.	.	.	.	.	.	.	.	.	.	.	.	.	.	.	.	.	.	.	.	.	.	.	.	.
W1687	OrII	India	.....................C...........................................A..........................................................	.	.	.	.	.	.	.	.	.	.	.	.	.	.	.	.	.	.	.	.	.	C	.	.	.	.	.	.	.	.	.	.	.	.	.	.	.	.	.	.	.	.	.	.	.	.
W1777	OrIIIb	India	.....................C.............C.............................A.................C........................................	.	.	.	.	.	.	.	.	.	.	.	.	.	.	.	.	.	.	.	.	.	C	.	.	.	.	.	.	.	.	.	.	.	.	.	C	.	.	.	.	.	.	.	.	.	.
rufipogon	Rufipogon	Malaysia	........T............C...................AA.......A...A...G......A..........A...............................................	.	.	.	.	.	.	.	.	T	.	.	.	.	.	.	.	.	.	.	.	.	C	.	.	.	.	.	.	.	.	.	.	.	.	.	.	.	.	.	.	.	A	A	.	.	.
W1943	OrIIIa	China	........T............C...................AAT.....GA...A..........A..........A...............................................	.	.	.	.	.	.	.	.	T	.	.	.	.	.	.	.	.	.	.	.	.	C	.	.	.	.	.	.	.	.	.	.	.	.	.	.	.	.	.	.	.	A	A	T	.	.
W3095-2	OrIIIa	China	........T...........GC.........A.........AAT.....GA...A..........A.........A................................................	.	.	.	.	.	.	.	.	T	.	.	.	.	.	.	.	.	.	.	.	G	C	.	.	.	.	.	.	.	.	.	A	.	.	.	.	.	.	.	.	.	A	A	T	.	.
W0123-1	OrI	India	....A................C..G.-........C..................AA.........A...G...-...GC.A..C..........C.............................	.	.	.	.	A	.	.	.	.	.	.	.	.	.	.	.	.	.	.	.	.	C	.	.	G	.	-	.	.	.	.	.	.	.	.	C	.	.	.	.	.	.	.	.	.	.
W1754	OrI	India	....A.............A..C..G..........C..................A..........A...G...-...GC.A..C..........C.............................	.	.	.	.	A	.	.	.	.	.	.	.	.	.	.	.	.	.	A	.	.	C	.	.	G	.	.	.	.	.	.	.	.	.	.	C	.	.	.	.	.	.	.	.	.	.
W1698	OrI	Thailand	...A.T.....G...G.....C..................C.......T.......T........A........C.-GCG...CT...............G..........GC...........	.	.	.	A	.	T	.	.	.	.	.	G	.	.	.	G	.	.	.	.	.	C	.	.	.	.	.	.	.	.	.	.	.	.	.	.	.	.	.	.	C	.	.	.	.	.
nivara	nivara	India	..A........G.........C...G.............T......A.......A..........A.T...-..C.-GC....CT.......A.......G..........GC...........	.	.	A	.	.	.	.	.	.	.	.	G	.	.	.	.	.	.	.	.	.	C	.	.	.	G	.	.	.	.	.	.	.	.	.	.	.	.	.	T	.	.	.	.	.	.
W0170	OrI	Thailand	..A........G.........C...G.............T......A.......AA.........A.T...-..C.-GC....CT.......A.......G..........GC...........	.	.	A	.	.	.	.	.	.	.	.	G	.	.	.	.	.	.	.	.	.	C	.	.	.	G	.	.	.	.	.	.	.	.	.	.	.	.	.	T	.	.	.	.	.	.
W1979	OrII	Indonesia	.C...................C...........................................A...........GC....C........................................	.	C	.	.	.	.	.	.	.	.	.	.	.	.	.	.	.	.	.	.	.	C	.	.	.	.	.	.	.	.	.	.	.	.	.	.	.	.	.	.	.	.	.	.	.	.
W2012	OrIIIb	India	.C....AT.GG.GAG.CG.-.CCG...-.GA.TAC.CCG.....GG.G...AAC...A.A.AGAGAG.C.A.G....GC..TTC.CCCGGAG.T.AA.GG.TACAAGCCTC..AAGTCATCCAC	.	C	.	.	.	.	A	T	.	G	G	.	G	A	G	.	C	G	.	-	.	C	C	G	.	.	.	-	.	G	A	.	T	A	C	.	C	C	G	.	.	.	.	.	G	G
W0141	OrIIIb	India	AC....AT.GG.GAG.CG.-.CCG.....G...AC.CCG.....GG.G...AAC...A..AAGAGAG.C.A.G....GC..TTC.CCCGGAG.T.AATGG.T..AAGCCTC..AAGTCATCCAC	A	C	.	.	.	.	A	T	.	G	G	.	G	A	G	.	C	G	.	-	.	C	C	G	.	.	.	.	.	G	.	.	.	A	C	.	C	C	G	.	.	.	.	.	G	G
W1739	OrIIIb	India	AC....AT.GG.GAG.CG.-.CCG...-TG...AC.CCG.....GG.G...AAC...A..AAGAGAG.C.A.G....GC..TTC.CCCGGAG.T.AATGG.T..AAGCCTC..AAGTCATCCAC	A	C	.	.	.	.	A	T	.	G	G	.	G	A	G	.	C	G	.	-	.	C	C	G	.	.	.	-	T	G	.	.	.	A	C	.	C	C	G	.	.	.	.	.	G	G
[truncated: 78 more columns]
