# Supplementary material for: Studies of rice Hd1 haplotypes worldwide reveal adaptation of flowering time to different environments
Source: PLoS One. 2020 Sep 17;15(9):e0239028. doi: 10.1371/journal.pone.0239028 (PMC7498076; doi:10.1371/journal.pone.0239028)
Supplement: S10 Table — (XLSX) [file pone.0239028.s012.xlsx]

## Sheet: 工作表1
Accession	NAME	TYpe2	36bpInsertion	country	SRA
CAAS_B001	Heibiao	Jap-tmp	Absence	China	PRJEB6180
CAAS_B002	Sansuijin	Jap-tmp	Presence	China	PRJEB6180
CAAS_B003	Zaoshengbai	Jap-adm	Presence	China	PRJEB6180
CAAS_B004	Qiuguangtengxi 104	Jap-tmp	Presence	Japan	PRJEB6180
CAAS_B005	Wanshi	Jap-tmp	Presence	Japan	PRJEB6180
CAAS_B006	Yikong	Ind-adm	Presence	VietNam	PRJEB6180
CAAS_B007	Tianhandao	Ind-adm	Presence	VietNam	PRJEB6180
CAAS_B008	Baxiang	Jap-tmp	Presence	VietNam	PRJEB6180
CAAS_B009	Vietnam Zaodao	Ind1A	Presence	VietNam	PRJEB6180
CAAS_B010	Malaihong	Ind1A	Presence	Malaysia	PRJEB6180
CAAS_B011	CO 22	Ind-adm	Presence	India	PRJEB6180
CAAS_B012	2037(Rajahamsal)	Ind2	Presence	India	PRJEB6180
CAAS_B013	Sri Lanka 1	Ind-adm	Presence	Sri Lanka	PRJEB6180
CAAS_B014	Wuziluosi 215	Jap-tmp	Presence	Uzbekistan	PRJEB6180
CAAS_B015	Kahamu	Ind1A	Presence	Romania	PRJEB6180
CAAS_B016	Aomierte 168	Jap-tmp	Presence	Hungary	PRJEB6180
CAAS_B017	Aerjituo	Jap-tmp	Presence	Bulgaria	PRJEB6180
CAAS_B018	American Huangkedao	Jap-trp	Presence	United States of America	PRJEB6180
CAAS_B019	Buleida A-75	Ind-adm	Presence	Mexico	PRJEB6180
CAAS_B020	Jineiyadao	admix	Presence	Guinea	PRJEB6180
CAAS_B021	Seln 244A6-20	Ind-adm	Presence	Australia	PRJEB6180
CAAS_B023	Gaoliqiu	Jap-tmp	Presence	Democratic People's Republic of Korea	PRJEB6180
CAAS_B024	Xianluosichi	Ind1A	Presence	Thailand	PRJEB6180
CAAS_B025	Djanda Mandja	Jap-trp	Presence	Indonesia	PRJEB6180
CAAS_B026	Padi Ladang Ase Polo Komek	Ind-adm	Presence	Indonesia	PRJEB6180
CAAS_B027	C 894-21	Ind3	Presence	Philippines	PRJEB6180
CAAS_B028	IR 10179-23-1-3	Ind-adm	Presence	Philippines	PRJEB6180
CAAS_B029	Dumai	Ind1B	Presence	India	PRJEB6180
CAAS_B030	Jaibattey	Ind-adm	LowQuality	India	PRJEB6180
CAAS_B031	Ngatsin	Ind2	Presence	India	PRJEB6180
CAAS_B032	Rohini	Ind1B	Presence	India	PRJEB6180
CAAS_B033	BW 293-2	Ind1B	Presence	Sri Lanka	PRJEB6180
CAAS_B034	Albania Rice	Jap-tmp	Presence	Albania	PRJEB6180
CAAS_B035	American Rice	Ind-adm	Presence	United States of America	PRJEB6180
CAAS_B036	Jijucas Claro	Jap-adm	Presence	Brazil	PRJEB6180
CAAS_B037	Nanoay P.A	Jap-trp	Presence	Argentina	PRJEB6180
CAAS_B038	Nabated A Smar	Jap-tmp	Presence	Egypt	PRJEB6180
CAAS_B039	IRAT 10	Ind-adm	Presence	Cote d'Ivoire	PRJEB6180
CAAS_B040	K 24	Ind-adm	Presence	India	PRJEB6180
CAAS_B043	YR 83-23-11	Jap-trp	Presence	Australia	PRJEB6180
CAAS_B044	Santiannuo	Ind-adm	Presence	Japan	PRJEB6180
CAAS_B045	Gongchengxiang	Jap-tmp	Presence	Japan	PRJEB6180
CAAS_B046	Qiutianxiaoting	Jap-tmp	Presence	Japan	PRJEB6180
CAAS_B047	Zhenfu 8	Jap-tmp	Presence	Korea, Republic of	PRJEB6180
CAAS_B048	CISOKAN	Ind1B	Presence	Indonesia	PRJEB6180
CAAS_B049	Zacaodao 13	Aus	Presence	Nepal	PRJEB6180
CAAS_B051	GZ 1368-5-4	Ind-adm	Presence	Egypt	PRJEB6180
CAAS_B052	J34	Ind2	Presence	Madagascar	PRJEB6180
CAAS_B053	80A97YR303-304-1-3	Jap-trp	Presence	Australia	PRJEB6180
CAAS_B054	80050YR72136-43	Jap-trp	Presence	Australia	PRJEB6180
CAAS_B055	YR196	Jap-tmp	Presence	Australia	PRJEB6180
CAAS_B056	Tieganwu	Jap-tmp	Presence	China	PRJEB6180
CAAS_B057	Xiushui 115	Jap-tmp	Presence	China	PRJEB6180
CAAS_B058	Erjiunan 1	Ind1B	Presence	China	PRJEB6180
CAAS_B059	Nanjing 11	Ind1A	Presence	China	PRJEB6180
CAAS_B060	Aijiaonante	Ind1A	Presence	China	PRJEB6180
CAAS_B061	Guangluai 4	Ind1A	Presence	China	PRJEB6180
CAAS_B062	Nantehao	Ind1A	Presence	China	PRJEB6180
CAAS_B063	Guizhao 2	Ind1A	Presence	China	PRJEB6180
CAAS_B064	Xiangzaoxian 7	Ind-adm	Presence	China	PRJEB6180
CAAS_B065	Huangsiguizhan	Ind-adm	Presence	China	PRJEB6180
CAAS_B066	Guangkexiangnuo	Jap-tmp	Presence	China	PRJEB6180
CAAS_B067	Funingzipigengzi	Ind1A	Presence	China	PRJEB6180
CAAS_B068	Gaoyangdiandao dahongmang	Jap-tmp	Presence	China	PRJEB6180
CAAS_B069	Dandongludao	Jap-adm	Presence	China	PRJEB6180
CAAS_B070	Laoguangtou 83	Jap-adm	Presence	China	PRJEB6180
CAAS_B071	Muxiqiu	Jap-tmp	Presence	China	PRJEB6180
CAAS_B072	Qiuqianbai	Ind1A	Presence	China	PRJEB6180
CAAS_B073	Jinxibai2	Ind-adm	Presence	China	PRJEB6180
CAAS_B074	Taishannuo	Ind1A	Presence	China	PRJEB6180
CAAS_B075	Jinbaoyin	Ind-adm	Presence	China	PRJEB6180
CAAS_B076	Minbeiwanxian	Ind-adm	Presence	China	PRJEB6180
CAAS_B077	Yizhixiang	Jap-tmp	Presence	China	PRJEB6180
CAAS_B079	Esiniu	Ind1A	Presence	China	PRJEB6180
CAAS_B081	Heidu 4	Ind1A	Presence	China	PRJEB6180
CAAS_B082	Qiyuexian	Ind-adm	Presence	China	PRJEB6180
CAAS_B083	Dongtingwanxian	Ind1A	Presence	China	PRJEB6180
CAAS_B084	Bawangbian 1	admix	Presence	China	PRJEB6180
CAAS_B085	Xugunuo	Ind1A	Presence	China	PRJEB6180
CAAS_B086	Muguanuo	admix	Presence	China	PRJEB6180
CAAS_B087	Zhongnong 4	Ind2	LowQuality	China	PRJEB6180
CAAS_B088	San**Qishiluo	Ind-adm	Presence	China	PRJEB6180
CAAS_B089	Qitoubaigu3	Ind-adm	Presence	China	PRJEB6180
CAAS_B090	Zimi	Ind-adm	Presence	China	PRJEB6180
CAAS_B091	Xiaohonggu	Ind-adm	Presence	China	PRJEB6180
CAAS_B092	Gongju 73	Ind1A	Presence	China	PRJEB6180
CAAS_B093	Qitougu	Ind1A	Presence	China	PRJEB6180
CAAS_B094	Zinuo	Ind1A	Presence	China	PRJEB6180
CAAS_B095	Mowangguneiza	Ind-adm	Presence	China	PRJEB6180
CAAS_B096	Jinzhinuo4	Ind-adm	Presence	China	PRJEB6180
CAAS_B097	Jiienuo	Ind-adm	Presence	China	PRJEB6180
CAAS_B100	Hongkezhenuo	Jap-tmp	Presence	China	PRJEB6180
CAAS_B101	Yangkenuo	Jap-tmp	Presence	China	PRJEB6180
CAAS_B102	Maguzi	Jap-tmp	Absence	China	PRJEB6180
CAAS_B103	Laohongdao	Jap-tmp	Presence	China	PRJEB6180
CAAS_B104	Jiabala	Ind1A	Presence	Bangladesh	PRJEB6180
CAAS_B105	Baoxuan 21	Ind-adm	Presence	China	PRJEB6180
CAAS_B106	Wenxiangnuo	Ind-adm	Presence	China	PRJEB6180
CAAS_B107	Dawannuo	Ind-adm	Presence	China	PRJEB6180
CAAS_B108	Xianggu	Ind-adm	Presence	China	PRJEB6180
CAAS_B109	Lengshuigu 2	Jap-adm	Presence	China	PRJEB6180
CAAS_B110	Huangpinuo	Jap-tmp	Presence	China	PRJEB6180
CAAS_B111	Zimangfeie	Jap-tmp	Presence	China	PRJEB6180
CAAS_B112	Liusha 1	Ind1A	Presence	China	PRJEB6180
CAAS_B113	Chenwan 3	Ind-adm	Presence	China	PRJEB6180
CAAS_B114	Chengduai 3	Ind1A	Presence	China	PRJEB6180
CAAS_B115	Aimakang	Ind1A	Presence	China	PRJEB6180
CAAS_B116	Shufeng 101	Ind-adm	Presence	China	PRJEB6180
CAAS_B117	Lixingeng	Jap-tmp	Presence	China	PRJEB6180
CAAS_B118	Ergangai	Ind-adm	Presence	China	PRJEB6180
CAAS_B119	Guangluai 15-1	Ind1A	Presence	China	PRJEB6180
CAAS_B120	Hongwan 1	Ind-adm	Presence	China	PRJEB6180
CAAS_B121	Luke 3	Ind1A	Presence	China	PRJEB6180
CAAS_B122	Liaogeng 287	Jap-tmp	Presence	China	PRJEB6180
CAAS_B123	Zaoshuxiangheimi	Ind-adm	Presence	China	PRJEB6180
CAAS_B124	Geng 87-304	Jap-tmp	Presence	China	PRJEB6180
CAAS_B125	Xiangwanxian 3	Ind-adm	Presence	China	PRJEB6180
CAAS_B126	Zaoxian 240	Ind1A	Presence	China	PRJEB6180
CAAS_B127	Dangyu 5	Ind1A	Presence	China	PRJEB6180
CAAS_B128	Sibeitizhao 6	Ind-adm	Presence	China	PRJEB6180
CAAS_B129	Hongainuo	Ind-adm	Presence	China	PRJEB6180
CAAS_B130	Wanlixian	Ind1A	Presence	China	PRJEB6180
CAAS_B131	Aizizhan	Ind-adm	Presence	China	PRJEB6180
CAAS_B132	Xiaobaimi	Ind-adm	Presence	China	PRJEB6180
CAAS_B133	Yanshuichi	Ind-adm	Presence	China	PRJEB6180
CAAS_B134	Xishi 15	Jap-sbtrp	Presence	China	PRJEB6180
CAAS_B135	Honggenghangu3	Ind-adm	Presence	China	PRJEB6180
CAAS_B136	Yuyannuo	Jap-adm	Presence	China	PRJEB6180
CAAS_B137	80B	Ind-adm	Presence	Philippines	PRJEB6180
CAAS_B138	Gu 154	Ind-adm	LowQuality	China	PRJEB6180
CAAS_B139	IR 661-1	Ind-adm	Presence	Philippines	PRJEB6180
CAAS_B140	Pei C122	Ind1A	Presence	China	PRJEB6180
CAAS_B141	Geng 7623	admix	Presence	China	PRJEB6180
CAAS_B142	Ninghui 21	admix	Presence	China	PRJEB6180
CAAS_B143	76--1	Jap-tmp	Presence	China	PRJEB6180
CAAS_B144	Huhui 628	Jap-adm	LowQuality	China	PRJEB6180
CAAS_B145	Teqingxuanhui	Ind-adm	Presence	China	PRJEB6180
CAAS_B146	JWR 221	Ind1B	Presence	China	PRJEB6180
CAAS_B147	Baikehanhe	Ind1A	Presence	China	PRJEB6180
CAAS_B148	Lengshuinuo	Jap-adm	Presence	China	PRJEB6180
CAAS_B149	Haoxiang	Ind1A	Presence	China	PRJEB6180
CAAS_B150	L 301B	Ind1A	Presence	China	PRJEB6180
CAAS_B151	Jinnante 43B	Ind1A	Presence	China	PRJEB6180
CAAS_B152	Zaoshunonghu 6	Jap-tmp	Presence	China	PRJEB6180
CAAS_B153	Qingsiai 16B	Ind-adm	Presence	China	PRJEB6180
CAAS_B154	Liming B	Jap-tmp	Presence	China	PRJEB6180
CAAS_B155	Baoxie-7B	Ind-adm	Presence	China	PRJEB6180
CAAS_B156	G Zhenshan 97B	Ind1A	Presence	China	PRJEB6180
CAAS_B157	88B	Ind1A	Presence	China	PRJEB6180
CAAS_B158	Taizhong 65/taizhongHR539	admix	Presence	Taiwan	PRJEB6180
CAAS_B159	Taizhongzailai 1/taizhong65	Ind-adm	Presence	Taiwan	PRJEB6180
CAAS_B160	Shuiyuan 300Li	Jap-tmp	Presence	China	PRJEB6180
CAAS_B161	Yelicanghua	Jap-tmp	Absence	China	PRJEB6180
CAAS_B162	Baigedao	Jap-tmp	Presence	China	PRJEB6180
CAAS_B163	Liushizao	Ind1A	Presence	China	PRJEB6180
CAAS_B164	Qingke	Aus	Presence	China	PRJEB6180
CAAS_B165	Haohuangla	Ind-adm	Presence	China	PRJEB6180
CAAS_B166	Jianghuadao	Jap-tmp	Presence	Democratic People's Republic of Korea	PRJEB6180
CAAS_B167	Qingjinzaosheng	Jap-tmp	Presence	Democratic People's Republic of Korea	PRJEB6180
CAAS_B168	Zhuyuan	Jap-tmp	Presence	Japan	PRJEB6180
CAAS_B169	Ailuyu	Jap-tmp	Presence	Japan	PRJEB6180
CAAS_B170	Hongse 90	Jap-tmp	Presence	Russia	PRJEB6180
CAAS_B171	Linguo	Jap-tmp	Presence	Italy	PRJEB6180
CAAS_B173	Tjantajan	admix	Presence	Indonesia	PRJEB6180
CAAS_B176	BRC 25-146-2-1	Ind-adm	Presence	Bangladesh	PRJEB6180
CAAS_B179	Keluoduo B	Jap-tmp	Presence	France	PRJEB6180
CAAS_B180	P1790-5-1M-4-5M-1B-3M-B	Ind-adm	Presence	Columbia	PRJEB6180
CAAS_B181	71011	Ind1A	Presence	Australia	PRJEB6180
CAAS_B182	Chimao	Jap-tmp	Presence	Japan	PRJEB6180
CAAS_B183	Qingnuo Kyohatamochi	Jap-tmp	Presence	Japan	PRJEB6180
CAAS_B184	CHANH 148	Ind-adm	Presence	VietNam	PRJEB6180
CAAS_B185	SLK 2-18-2	Ind-adm	LowQuality	Laos	PRJEB6180
CAAS_B187	RP 1570-44-1	Ind-adm	Presence	India	PRJEB6180
CAAS_B188	IRAT 36	Jap-trp	Presence	Cote d'Ivoire	PRJEB6180
CAAS_B189	IRAT 669	Jap-trp	Presence	Cote d'Ivoire	PRJEB6180
CAAS_B190	ITA 221	Jap-trp	Presence	Nigeria	PRJEB6180
CAAS_B191	80A60YR71009-1-5	Jap-trp	Presence	Australia	PRJEB6180
CAAS_B192	R42	admix	Presence	Philippines	PRJEB6180
CAAS_B193	C.MEDIO 7	Ind-adm	Presence	Cuba	PRJEB6180
CAAS_B194	ECIA 179-S13	Ind1B	Presence	Cuba	PRJEB6180
CAAS_B195	PMS 10B	Ind-adm	Presence	India	PRJEB6180
CAAS_B196	Taidongludao	Jap-trp	Presence	Taiwan	PRJEB6180
CAAS_B197	Taizhongxianxuan 2	Ind1A	Presence	Taiwan	PRJEB6180
CAAS_B198	Jiefangxian	Ind1A	Presence	China	PRJEB6180
CAAS_B199	Hongmisandan	Jap-tmp	Presence	China	PRJEB6180
CAAS_B200	Jinyou 1	Ind1B	Presence	China	PRJEB6180
CAAS_B201	Chengnongshuijing	Ind1B	Presence	China	PRJEB6180
CAAS_B202	Baoxie 123B	Ind-adm	Presence	China	PRJEB6180
CAAS_B203	Biwusheng	Ind-adm	LowQuality	China	PRJEB6180
CAAS_B204	Longhuamaohu	Jap-tmp	Presence	China	PRJEB6180
CAAS_B205	Cunsanli	Jap-adm	Presence	China	PRJEB6180
CAAS_B207	Aihechi	Ind-adm	Presence	China	PRJEB6180
CAAS_B208	Lucaihao	Ind1A	Presence	China	PRJEB6180
CAAS_B210	Nanxiongzaoyouzhan	Ind1A	Presence	China	PRJEB6180
CAAS_B212	Chikenuo	Jap-tmp	Presence	China	PRJEB6180
CAAS_B213	Liuyenian	Ind1A	Presence	China	PRJEB6180
CAAS_B214	Xuanenchangtanqingzhan	Ind1B	Presence	China	PRJEB6180
CAAS_B215	Hongqi 5	Jap-tmp	Presence	China	PRJEB6180
CAAS_B216	Hanmadao4	Ind1A	Presence	China	PRJEB6180
CAAS_B217	Honggu	Ind1B	Presence	China	PRJEB6180
CAAS_B218	Wuzidui	Jap-tmp	Presence	China	PRJEB6180
CAAS_B219	Haolai	Ind-adm	Presence	Laos	PRJEB6180
CAAS_B221	Fanhaopi	Ind1A	Presence	China	PRJEB6180
CAAS_B222	Beizinuo	Ind1A	Presence	China	PRJEB6180
CAAS_B223	Cungunuo	Jap-tmp	Presence	China	PRJEB6180
CAAS_B224	Younian	Ind1A	Presence	China	PRJEB6180
CAAS_B225	Guantuibaihe 1	Jap-tmp	Presence	China	PRJEB6180
CAAS_B226	Heimangdao	Jap-tmp	Presence	China	PRJEB6180
CAAS_B227	Menjiagao 1	Ind-adm	Presence	China	PRJEB6180
CAAS_B228	Haobayong 1	Jap-adm	Presence	China	PRJEB6180
CAAS_B229	Menjiading 2	Ind-adm	Presence	China	PRJEB6180
CAAS_B230	Banjiemang2	Jap-adm	Presence	China	PRJEB6180
CAAS_B232	Xiangaizao 10hao	Ind1B	Presence	China	PRJEB6180
CAAS_B233	Xiangwanxian 1	Ind-adm	Presence	China	PRJEB6180
CAAS_B234	Aituogu 151	Ind1A	Presence	China	PRJEB6180
CAAS_B235	Zhonghua 8	Jap-tmp	Presence	China	PRJEB6180
CAAS_B236	Jindao 1	Jap-tmp	Presence	China	PRJEB6180
CAAS_B238	Momi	Ind-adm	Presence	China	PRJEB6180
CAAS_B239	Zhendao 232	Ind1A	Presence	China	PRJEB6180
CAAS_B240	Zhengdao 5	Jap-tmp	Presence	China	PRJEB6180
CAAS_B241	Lamujia	Jap-sbtrp	Presence	China	PRJEB6180
CAAS_B242	Gui 630	Ind-adm	Presence	China	PRJEB6180
CAAS_B243	Huhui 91269	Aus	Presence	China	PRJEB6180
CAAS_B244	Xiangdao	Ind1A	LowQuality	China	PRJEB6180
CAAS_B245	Shanjiugu	Jap-sbtrp	Presence	China	PRJEB6180
CAAS_B246	Laozaogu	Ind-adm	Presence	China	PRJEB6180
CAAS_B247	Jinnante B	Ind-adm	Presence	China	PRJEB6180
CAAS_B248	Zhuzhen B	Ind1A	Presence	China	PRJEB6180
CAAS_B249	Chaoyangyihao B	Ind1A	Presence	China	PRJEB6180
CAAS_B250	Annongwangeng B	Jap-tmp	Presence	China	PRJEB6180
CAAS_B252	Xiangai B	Ind-adm	Presence	China	PRJEB6180
CAAS_B253	Jiangnongzao 1 B	Ind-adm	Presence	China	PRJEB6180
CAAS_B254	Jinghu3 B	Ind-adm	Presence	China	PRJEB6180
CAAS_B255	Dianrui 409B	Ind-adm	Presence	China	PRJEB6180
CAAS_B258	Xingguo	Jap-tmp	Presence	China	PRJEB6180
CAAS_B259	Leihuozhan	Ind1A	Presence	China	PRJEB6180
CAAS_B260	Mamagu	Ind1A	Presence	China	PRJEB6180
CAAS_B261	Meihuanuo	Ind1A	Presence	China	PRJEB6180
CAAS_B263	Weiguo	Jap-tmp	Presence	China	PRJEB6180
CAAS_B264	Sanbaili	Ind1A	Presence	China	PRJEB6180
CAAS_B265	Wukezhan	Ind-adm	Presence	China	PRJEB6180
CAAS_B266	Haomake (K)	Jap-sbtrp	Presence	China	PRJEB6180
CAAS_B267	0	Ind-adm	Presence	China	PRJEB6180
CAAS_B268	Nangaogu	Ind-adm	Presence	China	PRJEB6180
CAAS_B269	Yuefu	Jap-tmp	Absence	Japan	PRJEB6180
CAAS_CX10	Gang 46B	Ind1A	Presence	China	PRJEB6180
CAAS_CX100	Palung 2	Ind1B	Presence	Nepal	PRJEB6180
CAAS_CX101	Hei Mi Chan	Ind1A	Presence	China	PRJEB6180
CAAS_CX102	Tek Si Chut	Ind1A	Presence	Taiwan	PRJEB6180
CAAS_CX103	Rubio	admix	Presence	Peru	PRJEB6180
CAAS_CX104	Sadri rice 1	Bas	Presence	Iran	PRJEB6180
CAAS_CX106	SAL BUI BAO	Jap-trp	Presence	VietNam	PRJEB6180
CAAS_CX107	Tun Sart	Ind3	Presence	VietNam	PRJEB6180
CAAS_CX108	Ziri	admix	Presence	India	PRJEB6180
CAAS_CX109	Dacca6	Jap-adm	Presence	India	PRJEB6180
CAAS_CX11	Gumei 2	Jap-adm	Presence	China	PRJEB6180
CAAS_CX110	UP15	Bas	Presence	Japan	PRJEB6180
CAAS_CX111	Giza14	Jap-trp	Presence	Egypt	PRJEB6180
CAAS_CX112	Ginga	admix	Presence	Japan	PRJEB6180
CAAS_CX113	Biniapan	Jap-trp	Presence	_no_info	PRJEB6180
CAAS_CX114	Guang Lu Ai 4	Ind1A	Presence	China	PRJEB6180
CAAS_CX115	Yun hui 72	Ind-adm	Presence	China	PRJEB6180
CAAS_CX116	Wudadaozhong	Jap-tmp	Presence	Democratic People's Republic of Korea	PRJEB6180
CAAS_CX117	IR65600-27-1-2-2	Ind-adm	Presence	Philippines	PRJEB6180
CAAS_CX118	Yetuozai	Ind-adm	Presence	China	PRJEB6180
CAAS_CX119	P59279	Ind-adm	Presence	_no_info	PRJEB6180
CAAS_CX12	Huagengxian 74	Ind-adm	Presence	China	PRJEB6180
CAAS_CX120	TKM6	Ind-adm	Presence	India	PRJEB6180
CAAS_CX121	Guang122	Ind1B	Presence	China	PRJEB6180
CAAS_CX122	Tai-Zhong-Xian 10	Ind-adm	Presence	Taiwan	PRJEB6180
CAAS_CX123	Yu Qiu Gu	Ind1A	Presence	China	PRJEB6180
CAAS_CX124	IR71466-75-3-B-1	Ind-adm	Presence	Philippines	PRJEB6180
CAAS_CX125	CAOZHAO-2	Ind1B	Presence	China	PRJEB6180
CAAS_CX126	IRBB60	Ind1B	Presence	Philippines	PRJEB6180
CAAS_CX128	Gajale	Ind-adm	Presence	Nepal	PRJEB6180
CAAS_CX129	MOLOK	Jap-trp	Presence	Indonesia	PRJEB6180
CAAS_CX13	R644	Ind-adm	Presence	China	PRJEB6180
CAAS_CX130	CHIPDA	Ind2	Presence	India	PRJEB6180
CAAS_CX131	ZALE	Ind1A	Presence	Myanmar	PRJEB6180
CAAS_CX132	AP423	Jap-trp	Presence	India	PRJEB6180
CAAS_CX133	Zhengshan97	Ind1A	Presence	China	PRJEB6180
CAAS_CX134	IRBB7	Ind1B	Presence	Philippines	PRJEB6180
CAAS_CX138	Qd_441	Jap-adm	Presence	China	PRJEB6180
CAAS_CX139	Amareles	Jap-adm	Presence	Portugal	PRJEB6180
CAAS_CX14	Chennong 265	Jap-tmp	Presence	China	PRJEB6180
CAAS_CX140	Nipponbare	Jap-tmp	Absence	Japan	PRJEB6180
CAAS_CX141	Padi Siam Kuning	Ind3	Presence	Indonesia	PRJEB6180
CAAS_CX142	Ai Yeh Lu	Jap-adm	Presence	China	PRJEB6180
CAAS_CX143	Khasar	Bas	Presence	Iran	PRJEB6180
CAAS_CX144	Hta7204	Ind-adm	Presence	Thailand	PRJEB6180
CAAS_CX145	Minghui 63	Ind-adm	Presence	China	PRJEB6180
CAAS_CX146	Co43	Ind-adm	Presence	India	PRJEB6180
CAAS_CX147	Seberang	Ind-adm	Presence	Malaysia	PRJEB6180
CAAS_CX148	Sri Raja	Ind3	Presence	Malaysia	PRJEB6180
CAAS_CX149	Karnal Local	Bas	Presence	India	PRJEB6180
CAAS_CX15	Y134	Ind1B	Presence	China	PRJEB6180
CAAS_CX150	Chorofa	Ind1B	Presence	Philippines	PRJEB6180
CAAS_CX151	AZUCENA	Jap-trp	Presence	Philippines	PRJEB6180
CAAS_CX152	Cisadane	Ind1B	Presence	Indonesia	PRJEB6180
CAAS_CX153	Jalmagna	Ind2	Presence	India	PRJEB6180
CAAS_CX154	Khao Dawk Mali 105	Ind3	Presence	Thailand	PRJEB6180
CAAS_CX155	Madhukar	Ind2	Presence	India	PRJEB6180
CAAS_CX156	MR84	Ind-adm	Presence	Malaysia	PRJEB6180
CAAS_CX157	Ptb33	Ind-adm	Presence	India	PRJEB6180
CAAS_CX158	Shwe War Tun	Ind3	Presence	Myanmar	PRJEB6180
CAAS_CX16	Yuan jing 7	Jap-tmp	Presence	China	PRJEB6180
CAAS_CX160	W1263	Ind2	Presence	India	PRJEB6180
CAAS_CX161	IR42	Ind1B	Presence	Philippines	PRJEB6180
CAAS_CX162	TN1	Ind1A	Presence	Taiwan	PRJEB6180
CAAS_CX165	Wuyugeng 3	Jap-tmp	Presence	China	PRJEB6180
CAAS_CX17	Yuexiangzhan	Ind-adm	Presence	China	PRJEB6180
CAAS_CX182	SLG1	Ind-adm	Presence	Japan	PRJEB6180
CAAS_CX19	Zhong 413	Ind-adm	Presence	China	PRJEB6180
CAAS_CX2	BR11	Ind-adm	Presence	Bangladesh	PRJEB6180
CAAS_CX20	Zihui 100	Ind-adm	Presence	China	PRJEB6180
CAAS_CX205	IR69428-6-1-1-3-3	Jap-adm	Presence	Philippines	PRJEB6180
CAAS_CX206	IR2061-522-6-9	Ind1B	Presence	Philippines	PRJEB6180
CAAS_CX207	Gaozi	Ind-adm	Presence	China	PRJEB6180
CAAS_CX21	Bg90-2	Ind1B	Presence	Sri Lanka	PRJEB6180
CAAS_CX210	Qb_604	admix	Presence	China	PRJEB6180
CAAS_CX211	M3122	Jap-tmp	Presence	China	PRJEB6180
CAAS_CX212	Nongken 58	Jap-tmp	Presence	Japan	PRJEB6180
CAAS_CX213	Chennong 89366	Jap-tmp	Presence	China	PRJEB6180
CAAS_CX214	Brazil Nuodao	Jap-trp	Presence	Brazil	PRJEB6180
CAAS_CX218	Type3	Ind1B	Presence	India	PRJEB6180
CAAS_CX219	FL478	Ind-adm	Presence	Philippines	PRJEB6180
CAAS_CX22	PR106	Ind1B	Presence	India	PRJEB6180
CAAS_CX220	IRAT109	Jap-trp	Presence	Cote d'Ivoire	PRJEB6180
CAAS_CX221	Zhongyouzao 81	Ind-adm	Presence	China	PRJEB6180
CAAS_CX225	IR77298-14-1-2	Ind1B	Presence	Philippines	PRJEB6180
CAAS_CX226	IR06G113	Ind1B	Presence	Philippines	PRJEB6180
CAAS_CX227	KASALATH	Aus	Presence	India	PRJEB6180
CAAS_CX228	Bala	Ind-adm	Presence	India	PRJEB6180
CAAS_CX23	Rasi	Ind3	Presence	Indonesia	PRJEB6180
CAAS_CX230	IR64-IL	Ind1B	Presence	Philippines	PRJEB6180
CAAS_CX231	IR52561-UBN-1-1-2	Ind-adm	Presence	Philippines	PRJEB6180
CAAS_CX232	IR55419-04	Ind-adm	Presence	Philippines	PRJEB6180
CAAS_CX233	IR58821-23-1-3-1	Ind-adm	Presence	Philippines	PRJEB6180
CAAS_CX234	IR62266-42-6-2	Ind-adm	Presence	Philippines	PRJEB6180
CAAS_CX235	NSIC RC9 (APO)	Ind-adm	Presence	Philippines	PRJEB6180
CAAS_CX236	Vandana	Ind-adm	Presence	India	PRJEB6180
CAAS_CX237	B6136-3-TB-0-1-5	Ind1B	Presence	Indonesia	PRJEB6180
CAAS_CX238	BW311-9	Ind1B	Presence	Sri Lanka	PRJEB6180
CAAS_CX24	TKM 9	Ind-adm	Presence	India	PRJEB6180
CAAS_CX240	Carijo	Ind-adm	Presence	Brazil	PRJEB6180
CAAS_CX241	IAC47	Jap-trp	Presence	Brazil	PRJEB6180
CAAS_CX242	IR47686-4-4-B-1	admix	Presence	Philippines	PRJEB6180
CAAS_CX243	IR47686-6-2-1-1	Jap-trp	Presence	Philippines	PRJEB6180
CAAS_CX247	IRAT144	Ind-adm	Presence	Ghana	PRJEB6180
CAAS_CX248	KinandangPatong	Jap-trp	Presence	Philippines	PRJEB6180
CAAS_CX249	2004	Ind1B	Presence	China	PRJEB6180
CAAS_CX25	Cisanggarung	Ind1B	Presence	Indonesia	PRJEB6180
CAAS_CX250	829	Ind1B	Presence	China	PRJEB6180
CAAS_CX251	Xudao 4	Jap-tmp	Presence	China	PRJEB6180
CAAS_CX26	Amol3(Sana)	Ind1B	Presence	Iran	PRJEB6180
CAAS_CX262	IAC3	Jap-trp	Presence	Brazil	PRJEB6180
CAAS_CX263	PADISENEMOK	Ind-adm	Presence	Malaysia	PRJEB6180
CAAS_CX265	MONOLAYA	Ind-adm	Presence	Colombia	PRJEB6180
CAAS_CX266	DINORADO	Jap-trp	Presence	Philippines	PRJEB6180
CAAS_CX267	IET1444	Ind-adm	Presence	India	PRJEB6180
CAAS_CX268	ARROZVERMELHO	Ind-adm	Presence	Brazil	PRJEB6180
CAAS_CX269	IAC165	Jap-trp	Presence	Brazil	PRJEB6180
CAAS_CX27	Khazar	Ind-adm	Presence	Iran	PRJEB6180
CAAS_CX270	TAICHUNGNATIVE1	Ind1A	Presence	Taiwan	PRJEB6180
CAAS_CX273	NONA BOKRA	Ind-adm	Presence	India	PRJEB6180
CAAS_CX274	IR26	Ind-adm	Presence	Philippines	PRJEB6180
CAAS_CX275	IR34	Ind-adm	Presence	Philippines	PRJEB6180
CAAS_CX276	IR8192-200-3-3-1-1	Ind1B	Presence	Philippines	PRJEB6180
CAAS_CX277	02428-IL	Jap-adm	Presence	China	PRJEB6180
CAAS_CX278	IR68	Ind-adm	Presence	Philippines	PRJEB6180
CAAS_CX28	Gayabyeo	Ind1B	Presence	Korea, Republic of	PRJEB6180
CAAS_CX280	Maravilha	admix	Presence	Brazil	PRJEB6180
CAAS_CX281	IR68897B	Ind1B	Presence	Philippines	PRJEB6180
CAAS_CX282	Lijiangxintuanheigu	Jap-adm	Presence	China	PRJEB6180
CAAS_CX284	Han 502	Jap-adm	Presence	China	PRJEB6180
CAAS_CX285	Nonglinnuo	Jap-trp	Presence	China	PRJEB6180
CAAS_CX286	C349	admix	Presence	China	PRJEB6180
CAAS_CX287	C52	Jap-tmp	Presence	China	PRJEB6180
CAAS_CX288	D11	Ind-adm	Presence	India	PRJEB6180
CAAS_CX29	Milyang23	admix	Presence	Korea, Republic of	PRJEB6180
CAAS_CX290	Duo 57	Ind1B	Presence	China	PRJEB6180
CAAS_CX291	D15	Ind-adm	Presence	China	PRJEB6180
CAAS_CX296	IR74	Ind-adm	Presence	Philippines	PRJEB6180
CAAS_CX3	BR24	Ind1A	Presence	Bangladesh	PRJEB6180
CAAS_CX30	MR185	Ind1B	Presence	Malaysia	PRJEB6180
CAAS_CX303	LX2007	Ind-adm	Presence	China	PRJEB6180
CAAS_CX304	Luyin 46	Ind-adm	Presence	China	PRJEB6180
CAAS_CX305	ZH5	Ind1B	Presence	China	PRJEB6180
CAAS_CX306	Mongolia Rice	Jap-tmp	Presence	China	PRJEB6180
CAAS_CX307	HP121	Jap-adm	Presence	China	PRJEB6180
CAAS_CX31	Hnankar	Ind1B	Presence	Myanmar	PRJEB6180
CAAS_CX313	R106	Ind-adm	Presence	China	PRJEB6180
CAAS_CX314	117	Ind1B	Presence	China	PRJEB6180
CAAS_CX315	Zidao	Jap-tmp	Presence	Democratic People's Republic of Korea	PRJEB6180
CAAS_CX316	MR39	admix	Presence	Malaysia	PRJEB6180
CAAS_CX317	MR19	Jap-tmp	Presence	Malaysia	PRJEB6180
CAAS_CX318	Heiheaihui	Ind-adm	Presence	China	PRJEB6180
CAAS_CX319	Mengguandamagu	Ind-adm	Presence	China	PRJEB6180
CAAS_CX32	Manauthukha	Jap-adm	Presence	Myanmar	PRJEB6180
CAAS_CX328	Baoxuan 21	Ind1A	Presence	China	PRJEB6180
CAAS_CX329	Jinchuanyihao	Jap-tmp	Absence	China	PRJEB6180
CAAS_CX33	Shwe Thwe Yin Hyv	Ind1B	Presence	Myanmar	PRJEB6180
CAAS_CX330	Yueguang	Jap-tmp	Absence	Japan	PRJEB6180
CAAS_CX34	Bg 300	Ind-adm	Presence	Sri Lanka	PRJEB6180
CAAS_CX340	Hua 564	Ind1B	Presence	China	PRJEB6180
CAAS_CX341	Hua 565	Ind-adm	Presence	China	PRJEB6180
CAAS_CX342	Wanxian 763	Ind-adm	Presence	China	PRJEB6180
CAAS_CX343	Wanxian 77	Ind-adm	Presence	China	PRJEB6180
CAAS_CX344	Hexi 41	Jap-tmp	Presence	China	PRJEB6180
CAAS_CX345	Yungeng 23	Jap-tmp	Presence	China	PRJEB6180
CAAS_CX346	SAGC－4	Ind-adm	Presence	China	PRJEB6180
CAAS_CX347	SAGC－7	Ind-adm	Presence	China	PRJEB6180
CAAS_CX348	Zhonghua 1	Ind1B	Presence	China	PRJEB6180
CAAS_CX349	KCD1	Ind-adm	Presence	_no_info	PRJEB6180
CAAS_CX35	Bg 94-1	Ind-adm	Presence	Sri Lanka	PRJEB6180
CAAS_CX350	Wuyugeng 20	Jap-tmp	Presence	China	PRJEB6180
CAAS_CX351	053A-3	Jap-tmp	Presence	China	PRJEB6180
CAAS_CX352	BD007	Jap-trp	Presence	China	PRJEB6180
CAAS_CX353	CAU1	Jap-adm	Presence	VietNam	PRJEB6180
CAAS_CX354	CAU2	Jap-adm	Presence	VietNam	PRJEB6180
CAAS_CX355	Yunlu 102	Jap-trp	Presence	China	PRJEB6180
CAAS_CX356	Yandao 8	Jap-tmp	Presence	China	PRJEB6180
CAAS_CX357	PSBRC80	Ind1B	Presence	Philippines	PRJEB6180
CAAS_CX358	PSBRC82	Ind1B	Presence	Philippines	PRJEB6180
CAAS_CX359	Yunlu 103	Jap-trp	Presence	China	PRJEB6180
CAAS_CX360	Y075	Ind1B	Presence	_no_info	PRJEB6180
CAAS_CX361	G341	Ind1B	Presence	_no_info	PRJEB6180
CAAS_CX362	YZX1	Ind1B	Presence	_no_info	PRJEB6180
CAAS_CX363	YZX2	Ind-adm	Presence	_no_info	PRJEB6180
CAAS_CX364	42686	Ind1B	Presence	_no_info	PRJEB6180
CAAS_CX365	Compact Plant Type Material	admix	Presence	China	PRJEB6180
CAAS_CX366	Ganwanxian 37 (926)	Ind-adm	Presence	China	PRJEB6180
CAAS_CX367	Haogelao	Jap-trp	Presence	China	PRJEB6180
CAAS_CX368	N22	Aus	Presence	India	PRJEB6180
CAAS_CX369	IRBB62	Ind1B	Presence	Philippines	PRJEB6180
CAAS_CX37	OM997	Ind1B	Presence	VietNam	PRJEB6180
CAAS_CX370	Chenghui 727	Ind1B	Presence	China	PRJEB6180
CAAS_CX371	NERICA 1	Jap-trp	Presence	Cote d'Ivoire	PRJEB6180
CAAS_CX372	NERICA 2	Jap-trp	Presence	Cote d'Ivoire	PRJEB6180
CAAS_CX373	NERICA 8	Jap-trp	Presence	Cote d'Ivoire	PRJEB6180
CAAS_CX374	NERICA 9	Jap-trp	Presence	Cote d'Ivoire	PRJEB6180
CAAS_CX375	NERICA-L-1	Ind1B	Presence	Cote d'Ivoire	PRJEB6180
CAAS_CX376	NERICA-L-20	Ind1B	Presence	Cote d'Ivoire	PRJEB6180
CAAS_CX377	NERICA-L-27	Ind1B	Presence	Cote d'Ivoire	PRJEB6180
CAAS_CX378	Huhan 15	Ind1B	Presence	China	PRJEB6180
CAAS_CX379	Nionoka	Ind1B	Presence	Mali	PRJEB6180
CAAS_CX380	Yandao 9	Jap-tmp	Presence	China	PRJEB6180
CAAS_CX381	Adny 11	Ind1B	Presence	Mali	PRJEB6180
CAAS_CX382	Kogomg 1-1	Ind1B	Presence	_no_info	PRJEB6180
CAAS_CX383	Hongza	Jap-tmp	Presence	China	PRJEB6180
CAAS_CX384	Fengza	Jap-tmp	Presence	China	PRJEB6180
CAAS_CX385	NPT-100	Ind1B	Presence	China	PRJEB6180
CAAS_CX386	NPT-114	Ind-adm	Presence	China	PRJEB6180
CAAS_CX387	1088	Ind1B	Presence	_no_info	PRJEB6180
CAAS_CX388	KR200	Ind1B	Presence	Thailand	PRJEB6180
CAAS_CX389	Jinyuan 85	Jap-tmp	Presence	China	PRJEB6180
CAAS_CX390	Yuelianggu	Ind-adm	Presence	China	PRJEB6180
CAAS_CX391	YJ30	Jap-tmp	Presence	China	PRJEB6180
CAAS_CX392	SARD	Ind-adm	Presence	_no_info	PRJEB6180
CAAS_CX393	Huangsizhan	Ind1B	Presence	China	PRJEB6180
CAAS_CX394	Molizhanxuan	Ind1B	Presence	China	PRJEB6180
CAAS_CX395	YSBR1	admix	Presence	China	PRJEB6180
CAAS_CX396	Guandong 194 (Soft Rice)	Jap-tmp	Presence	Japan	PRJEB6180
CAAS_CX397	Nangeng 46 (Soft Rice)	Jap-tmp	Presence	China	PRJEB6180
CAAS_CX399	Matatag2	Ind1B	Presence	Philippines	PRJEB6180
CAAS_CX4	93072	Ind-adm	Presence	China	PRJEB6180
CAAS_CX400	Tog5674	admix	Presence	Nigeria	PRJEB6180
CAAS_CX401	Tog7291	Ind-adm	Presence	Burkina Faso	PRJEB6180
CAAS_CX402	Tog6542	admix	LowQuality	West Africa	PRJEB6180
CAAS_CX403	IR64a	Ind1B	Presence	Philippines	PRJEB6180
CAAS_CX42	IR68552-55-3-2	Ind-adm	Presence	Philippines	PRJEB6180
CAAS_CX43	IR66897B	Ind1B	Presence	Philippines	PRJEB6180
CAAS_CX431	Duoxi 1	Ind-adm	Presence	China	PRJEB6180
CAAS_CX44	IR58025B	Ind1B	Presence	Philippines	PRJEB6180
CAAS_CX45	Dhan4	Ind1B	Presence	India	PRJEB6180
CAAS_CX46	Pusa(Basmati 1)	admix	Presence	Pakistan	PRJEB6180
CAAS_CX47	Diangeng	Jap-tmp	Presence	China	PRJEB6180
CAAS_CX48	PT60	Ind-adm	Presence	China	PRJEB6180
CAAS_CX49	NAN-29-2	Jap-tmp	Presence	China	PRJEB6180
CAAS_CX5	108S	Ind-adm	Presence	China	PRJEB6180
CAAS_CX50	Ai Zi DAO	Ind1B	Presence	China	PRJEB6180
CAAS_CX51	Babaomi	Ind-adm	Presence	China	PRJEB6180
CAAS_CX52	Diandun 502	Ind-adm	Presence	China	PRJEB6180
CAAS_CX53	Jiangxisimiao	Ind-adm	Presence	China	PRJEB6180
CAAS_CX534	Tongnian 1	Jap-tmp	Presence	China	PRJEB6180
CAAS_CX54	Linyitangdao	Ind-adm	Presence	China	PRJEB6180
CAAS_CX542	RR2-6	Ind-adm	Presence	China	PRJEB6180
CAAS_CX548	Zhongjian 100	Ind-adm	Presence	China	PRJEB6180
CAAS_CX55	Pengshantieganzhan	Ind1A	Presence	China	PRJEB6180
CAAS_CX56	Yunguang 8	Jap-tmp	Presence	China	PRJEB6180
CAAS_CX57	Zhongchao 123	Jap-tmp	Presence	China	PRJEB6180
CAAS_CX58	Giza159	Jap-tmp	Presence	Egypt	PRJEB6180
CAAS_CX59	Milagrosa, Zawa Banday	Bas	Presence	Philippines	PRJEB6180
CAAS_CX6	C418	admix	Presence	China	PRJEB6180
CAAS_CX60	Basmati	Ind1B	Presence	India	PRJEB6180
CAAS_CX61	Bhavani	Ind1A	Presence	India	PRJEB6180
CAAS_CX63	Jhona 349	Aus	Presence	India	PRJEB6180
CAAS_CX64	IRAT 352	Ind3	Presence	Brazil	PRJEB6180
CAAS_CX65	Domsiah	Bas	Presence	Iran	PRJEB6180
CAAS_CX66	Tarom molaii	Bas	Presence	Iran	PRJEB6180
CAAS_CX67	Binam	Bas	Presence	Iran	PRJEB6180
CAAS_CX68	MR106	Ind-adm	Presence	Malaysia	PRJEB6180
CAAS_CX69	MR167	Ind-adm	Presence	Malaysia	PRJEB6180
CAAS_CX70	MR77(Seberang )	Ind-adm	Presence	Malaysia	PRJEB6180
CAAS_CX71	Innmayebaw	Ind3	Presence	Malaysia	PRJEB6180
CAAS_CX72	Basmati 385	Bas	Presence	Pakistan	PRJEB6180
CAAS_CX73	IR6	Ind1B	Presence	Philippines	PRJEB6180
CAAS_CX74	JP-5	Jap-tmp	Presence	Pakistan	PRJEB6180
CAAS_CX75	At354	Ind-adm	Presence	Sri Lanka	PRJEB6180
CAAS_CX76	BG304	Ind1B	Presence	Sri Lanka	PRJEB6180
CAAS_CX77	Lemont	Jap-trp	Presence	United States of America	PRJEB6180
CAAS_CX78	M401	Jap-tmp	Presence	United States of America	PRJEB6180
CAAS_CX79	Cs94	Ind1B	Presence	VietNam	PRJEB6180
CAAS_CX8	Chenghui 448	Ind-adm	Presence	China	PRJEB6180
CAAS_CX80	OM1706	Ind1B	Presence	VietNam	PRJEB6180
CAAS_CX82	X21	Ind1B	Presence	VietNam	PRJEB6180
CAAS_CX83	X22	Ind1B	Presence	VietNam	PRJEB6180
CAAS_CX84	X23	Ind-adm	Presence	VietNam	PRJEB6180
CAAS_CX85	C71	Ind-adm	Presence	VietNam	PRJEB6180
CAAS_CX86	C70	Ind-adm	Presence	VietNam	PRJEB6180
CAAS_CX87	Q5	Ind-adm	Presence	VietNam	PRJEB6180
CAAS_CX88	Huanyangnian	Ind1A	Presence	China	PRJEB6180
CAAS_CX89	M202	Ind-adm	Presence	United States of America	PRJEB6180
CAAS_CX9	Fengaizhan	Ind1B	Presence	China	PRJEB6180
CAAS_CX90	Chhomromg	Ind1B	Presence	Nepal	PRJEB6180
CAAS_CX91	Govind	Ind1B	Presence	India	PRJEB6180
CAAS_CX92	UPR 191-66	Ind1B	Presence	India	PRJEB6180
CAAS_CX93	TGMS29	Ind-adm	Presence	India	PRJEB6180
CAAS_CX94	Swarna	Ind-adm	Presence	India	PRJEB6180
CAAS_CX96	Ajaya	Ind1B	Presence	India	PRJEB6180
CAAS_CX97	Budda	Ind1B	Presence	India	PRJEB6180
CAAS_CX98	Doddabyranella	Ind2	Presence	India	PRJEB6180
CAAS_CX99	Doddi	Ind2	Presence	India	PRJEB6180
IRIS_313-10001	C 662083	Ind1B	Presence	Taiwan	PRJEB6180
IRIS_313-10007	GARURA	Ind-adm	Presence	Nepal	PRJEB6180
IRIS_313-10010	LALKA (LAL DHAN)	Ind2	Presence	Fiji	PRJEB6180
IRIS_313-10016	BOHOTO BALOOCHESTAN	Ind-adm	Presence	Iran	PRJEB6180
IRIS_313-10020	HODARAWALA	Aus	Presence	Sri Lanka	PRJEB6180
IRIS_313-10041	BOTOHAVANA MENA	Jap-trp	Presence	Madagascar	PRJEB6180
IRIS_313-10045	BANTA TIMA	Ind-adm	Presence	Gambia	PRJEB6180
IRIS_313-10046	CHAMA (DWARF)	Ind1B	Presence	Zambia	PRJEB6180
IRIS_313-10047	EX MARABA GURUKU	Ind1A	Presence	Nigeria	PRJEB6180
IRIS_313-10048	MOVE (MOKOLE)	Ind-adm	Presence	Benin	PRJEB6180
IRIS_313-10050	TSIMATAHOPAOSA	Ind-adm	Presence	Madagascar	PRJEB6180
IRIS_313-10051	TSIVIMBININA	Jap-trp	Presence	Madagascar	PRJEB6180
IRIS_313-10065	JAERAERYUKDO	Jap-trp	Presence	Korea, Republic of	PRJEB6180
IRIS_313-10067	JEONBUKGUNGWEONNA	Jap-trp	Absence	Korea, Republic of	PRJEB6180
IRIS_313-10071	CHIYODA WASE	Jap-trp	Presence	Japan	PRJEB6180
IRIS_313-10073	OWARI MOCHI	Jap-trp	Presence	Japan	PRJEB6180
IRIS_313-10074	RIKU AIKOKU	Jap-trp	Presence	Japan	PRJEB6180
IRIS_313-10075	SANGOKU	Jap-trp	Presence	Japan	PRJEB6180
IRIS_313-10076	SHINA MOCHI	Jap-trp	Presence	Japan	PRJEB6180
IRIS_313-10077	TAMASHIRO HIKARI	Ind-adm	Presence	Japan	PRJEB6180
IRIS_313-10078	YOSHINO MOCHI	Jap-trp	Absence	Japan	PRJEB6180
IRIS_313-10079	DANGO MOCHI	Jap-trp	Absence	Japan	PRJEB6180
IRIS_313-10080	HIRAKAWA OKUTE	Jap-trp	Presence	Japan	PRJEB6180
IRIS_313-10082	KYUUSHUU	Jap-trp	Presence	Japan	PRJEB6180
IRIS_313-10092	CHALBYEO	Jap-tmp	Presence	Korea, Republic of	PRJEB6180
IRIS_313-10093	CHEONJUDO	Jap-tmp	Presence	Korea, Republic of	PRJEB6180
IRIS_313-10094	GAWICHAL	Jap-trp	Absence	Korea, Republic of	PRJEB6180
IRIS_313-10096	JOKJEBICHAL	Jap-adm	Absence	Korea, Republic of	PRJEB6180
IRIS_313-10097	MAEKJO	Jap-tmp	Absence	Korea, Republic of	PRJEB6180
IRIS_313-10099	MANONGAZATO	Jap-trp	Presence	Madagascar	PRJEB6180
IRIS_313-10109	EX EBOKOZURU	Ind3	Presence	Nigeria	PRJEB6180
IRIS_313-10152	KETAN MENAH	Jap-trp	Presence	Indonesia	PRJEB6180
IRIS_313-10167	IR 56	Indx	Presence	Philippines	PRJEB6180
IRIS_313-10176	NAM ROO	Jap-sbtrp	Presence	Thailand	PRJEB6180
IRIS_313-10190	DENG DENG QI	Ind1A	Presence	China	PRJEB6180
IRIS_313-10234	PSBRC50	Ind1B	Presence	Philippines	PRJEB6180
IRIS_313-10235	PSBRC68	Indx	Presence	Philippines	PRJEB6180
IRIS_313-10237	PSBRC86	Ind1B	Presence	Philippines	PRJEB6180
IRIS_313-10238	PSBRC88	Ind1B	Presence	Philippines	PRJEB6180
IRIS_313-10294	IR 21015-72-3-3-3-1	Indx	Presence	Philippines	PRJEB6180
IRIS_313-10336	B 6144-MR-6-0-0	Jap-trp1	Presence	Lao People's Democratic Republic	PRJEB6180
IRIS_313-10355	IR 31142-14-1-1-3-1-1-2	Indx	Presence	Philippines	PRJEB6180
IRIS_313-10357	IR 52718-B-B-6-B-B-1-1	Indx	Presence	Philippines	PRJEB6180
IRIS_313-10359	IR 53650-2B-10-1-2-1	Indx	Presence	Philippines	PRJEB6180
IRIS_313-10360	IR 57514-PMI 5-B-1-2	Indx	Presence	Philippines	PRJEB6180
IRIS_313-10361	IR 63295-AC 209-7	Indx	Presence	Philippines	PRJEB6180
IRIS_313-10366	IR 65483-111-5-9-2-11	Indx	Presence	Philippines	PRJEB6180
IRIS_313-10371	IR 67518-B-11-1-B	Indx	Presence	Philippines	PRJEB6180
IRIS_313-10373	IR 68333-R-R-B-19	Jap-tmp	Presence	Philippines	PRJEB6180
IRIS_313-10374	IR 69502-6-SRN-3-UBN-1-B	Indx	Presence	Philippines	PRJEB6180
IRIS_313-10375	IR 70027-8-2-2-3-2	Indx	Presence	Philippines	PRJEB6180
IRIS_313-10379	IR 73688-57-2	Jap-tmp	Presence	Philippines	PRJEB6180
IRIS_313-10380	IR 73690-7-2-1-1-3-2-2-1	aus	Presence	Philippines	PRJEB6180
IRIS_313-10385	IR 75870-5-8-5-B-1	Ind1B	Presence	Philippines	PRJEB6180
IRIS_313-10392	IR 77390-1-6-4-19-1-B	Ind1B	Presence	Philippines	PRJEB6180
IRIS_313-10394	IR 80310-12-B-1-3-B	Indx	Presence	Philippines	PRJEB6180
IRIS_313-10396	IR 80340-23-B-12-6-B	Indx	Presence	Philippines	PRJEB6180
IRIS_313-10428	SERAUP 50	Ind3	Presence	Malaysia	PRJEB6180
IRIS_313-10429	TAICHUNG 150	Jap-tmp	Presence	Taiwan	PRJEB6180
IRIS_313-10433	TP MIL 53	Indx	Presence	Philippines	PRJEB6180
IRIS_313-10440	NAGKAYAT	Jap-tmp	Presence	Philippines	PRJEB6180
IRIS_313-10441	CASIBON	Indx	Presence	Philippines	PRJEB6180
IRIS_313-10448	BINOLAYANGUN	Ind3	Presence	Philippines	PRJEB6180
IRIS_313-10450	CHAN KU	Ind1A	Presence	China	PRJEB6180
IRIS_313-10453	LU TAO 2	Jap-adm	Presence	China	PRJEB6180
IRIS_313-10459	0	Japx	Presence	China	PRJEB6180
IRIS_313-10484	PILIT (7480) SELN (CI 12007)	Ind1A	Presence	Philippines	PRJEB6180
IRIS_313-10485	CATIBOS	Jap-trp1	Presence	Philippines	PRJEB6180
IRIS_313-10489	MOROPOTOL	Jap-trp	Presence	Philippines	PRJEB6180
IRIS_313-10507	HSIANG TSENF TAO	Jap-trp	Absence	Taiwan	PRJEB6180
IRIS_313-10510	MAGSIING	Ind-adm	Presence	Philippines	PRJEB6180
IRIS_313-10511	MACAN SAPAC	Ind3	Presence	Philippines	PRJEB6180
IRIS_313-10514	CAMPENA	Ind-adm	Presence	Philippines	PRJEB6180
IRIS_313-10515	TAICHUNG WOO-GEN 2	Ind1A	Presence	Taiwan	PRJEB6180
IRIS_313-10517	SIPOT	Ind3	Presence	Philippines	PRJEB6180
IRIS_313-10545	KARIA	Aus	Presence	_no_info	PRJEB6180
IRIS_313-10554	BONG SEN	Ind3	Presence	VIETNam	PRJEB6180
IRIS_313-10555	LUA HUONG T 1	Ind3	Presence	VIETNam	PRJEB6180
IRIS_313-10556	LUA DEN MUA	Ind3	Presence	VIETNam	PRJEB6180
IRIS_313-10557	KONG MARETH 4 T1	Ind3	Presence	Cambodia	PRJEB6180
IRIS_313-10564	250 KUNGANI 1	Jap-tmp	Presence	Japan	PRJEB6180
IRIS_313-10577	IFUGAO RICE	Jap-trp	Presence	Philippines	PRJEB6180
IRIS_313-10578	PARAY QIKUG KABAYUH	Jap-trp	Presence	Philippines	PRJEB6180
IRIS_313-10580	PARAY KINARABAW	Jap-trp	Presence	Philippines	PRJEB6180
IRIS_313-10581	P PEY SIQAT	Jap-trp	Presence	Philippines	PRJEB6180
IRIS_313-10582	QINOGNAS	Jap-trp	Presence	Philippines	PRJEB6180
IRIS_313-10609	MATHOLUWA	Ind-adm	Presence	Sri Lanka	PRJEB6180
IRIS_313-10610	ALAGUSAMBA	Ind2	Presence	Sri Lanka	PRJEB6180
IRIS_313-10628	O. SATIVA	Ind2	Presence	India	PRJEB6180
IRIS_313-10631	SHINCHIKU-IKU 97	Jap-tmp	Presence	Taiwan	PRJEB6180
IRIS_313-10644	BUSIYETAN	Jap-trp	Presence	Philippines	PRJEB6180
IRIS_313-10645	LENKIBE-N	Jap-trp	Presence	Philippines	PRJEB6180
IRIS_313-10648	PREAH SIHANOUK	Ind3	Presence	Cambodia	PRJEB6180
IRIS_313-10649	RACION 1	Jap-trp1	Presence	Philippines	PRJEB6180
IRIS_313-10650	NAHNG PRAYAH 132	Ind3	Presence	Thailand	PRJEB6180
IRIS_313-10651	PHOU SAO LEUM NYANG	Ind-adm	Presence	Laos	PRJEB6180
IRIS_313-10652	CHAO PEUAK DENG	Ind3	Presence	Laos	PRJEB6180
IRIS_313-10653	Mak kheua	Jap-trp2	Presence	Lao People's Democratic Republic	PRJEB6180
IRIS_313-10654	Ka saen	Ind3	Presence	Lao People's Democratic Republic	PRJEB6180
IRIS_313-10655	Ea houm	Indx	Presence	Lao People's Democratic Republic	PRJEB6180
IRIS_313-10656	Nok kod	Jap-trp2	Presence	Lao People's Democratic Republic	PRJEB6180
IRIS_313-10657	THANGONE	Jap-trp2	Presence	Lao People's Democratic Republic	PRJEB6180
IRIS_313-10659	LONG MA	Ind3	Presence	Lao People's Democratic Republic	PRJEB6180
IRIS_313-10660	Lep hed	Jap-trp2	Presence	Lao People's Democratic Republic	PRJEB6180
IRIS_313-10661	SAMBA	Ind2	Presence	Sri Lanka	PRJEB6180
IRIS_313-10662	KAHATAWEE	Ind2	Presence	Sri Lanka	PRJEB6180
IRIS_313-10673	ARC 10843	Aus	Presence	India	PRJEB6180
IRIS_313-10675	ARC 10905	Ind-adm	Presence	India	PRJEB6180
IRIS_313-10676	ARC 10916	admix	Presence	India	PRJEB6180
IRIS_313-10679	KHAI DO	Jap-sbtrp	Presence	Laos	PRJEB6180
IRIS_313-10680	MAK NAM	Ind3	Presence	Laos	PRJEB6180
IRIS_313-10681	KHAN THAI DO	Ind3	Presence	Laos	PRJEB6180
IRIS_313-10682	PA KHENG	Ind3	Presence	Laos	PRJEB6180
IRIS_313-10683	NGAN TIA	Ind3	Presence	Laos	PRJEB6180
IRIS_313-10684	BONGOLON	Ind3	LowQuality	Malaysia	PRJEB6180
IRIS_313-10687	PADI PULUT	Ind3	Presence	Malaysia	PRJEB6180
IRIS_313-10688	PADI TIMBUN	Ind3	Presence	Malaysia	PRJEB6180
IRIS_313-10689	SIKEP BATU	Jap-trp	Presence	Indonesia	PRJEB6180
IRIS_313-10690	LARONDJAWI	Ind3	Presence	Indonesia	PRJEB6180
IRIS_313-10692	RANDAH SASAK	Ind3	Presence	Indonesia	PRJEB6180
IRIS_313-10693	SEREH	Jap-trp	Presence	Indonesia	PRJEB6180
IRIS_313-10694	HAJI HARUN 38	Ind3	Presence	Malaysia	PRJEB6180
IRIS_313-10695	TOLIL 14	Ind3	Presence	Malaysia	PRJEB6180
IRIS_313-10697	SIAM ER 16	Ind3	Presence	Malaysia	PRJEB6180
IRIS_313-10698	RADIN GOI	Ind3	Presence	Malaysia	PRJEB6180
IRIS_313-10699	BUJANG	Ind3	Presence	Malaysia	PRJEB6180
IRIS_313-10700	CHANTEK 145	Ind3	Presence	Malaysia	PRJEB6180
IRIS_313-10701	RADIN EBOS 35	Ind3	Presence	Malaysia	PRJEB6180
IRIS_313-10702	JAROM EMAS	Ind3	Presence	Malaysia	PRJEB6180
IRIS_313-10703	PADI ADONG DUMARAT	Jap-trp	Presence	Malaysia	PRJEB6180
IRIS_313-10704	PADI DARAWAL	Jap-trp	Presence	Malaysia	PRJEB6180
IRIS_313-10705	PADI PULOT MELAYANG	Ind-adm	Presence	Malaysia	PRJEB6180
IRIS_313-10706	ANAK CHINA	Ind3	Presence	Malaysia	PRJEB6180
IRIS_313-10707	ANAK DIDEK	Ind3	Presence	Malaysia	PRJEB6180
IRIS_313-10710	PINDE GOGO WIERIE	Jap-trp	Presence	Surinam	PRJEB6180
IRIS_313-10715	SUDU KARAYAL	Ind2	Presence	Sri Lanka	PRJEB6180
IRIS_313-10716	MURUNGA	Ind2	Presence	Sri Lanka	PRJEB6180
IRIS_313-10717	PERIYA VELLAI	Ind2	Presence	Sri Lanka	PRJEB6180
IRIS_313-10718	KARUTHA SEENATI	Aus	Presence	Sri Lanka	PRJEB6180
IRIS_313-10719	VELLAI KOLOMBAN	Ind2	Presence	Sri Lanka	PRJEB6180
IRIS_313-10720	HEENDIKWEE	Ind-adm	LowQuality	Sri Lanka	PRJEB6180
IRIS_313-10721	HALSUDU HEENATI	Ind2	Presence	Sri Lanka	PRJEB6180
IRIS_313-10722	GODAWEL	Jap-trp	Presence	Sri Lanka	PRJEB6180
IRIS_313-10738	ANDEL WELUT	admix	Presence	Indonesia	PRJEB6180
IRIS_313-10739	GOGO	Ind-adm	Presence	Indonesia	PRJEB6180
IRIS_313-10740	KETAN PAPAH AREN	Jap-trp	Presence	Indonesia	PRJEB6180
IRIS_313-10741	KETAN PELERN	Jap-trp	Presence	Indonesia	PRJEB6180
IRIS_313-10742	MAMAS	Ind3	Presence	Indonesia	PRJEB6180
IRIS_313-10743	SERAJU	Jap-trp	Presence	Indonesia	PRJEB6180
IRIS_313-10744	SIPON	Jap-trp	Presence	Indonesia	PRJEB6180
IRIS_313-10745	SLOBOK	Jap-trp	Presence	Indonesia	PRJEB6180
IRIS_313-10746	TJEMPO KREMBUNG	Jap-trp	Presence	Indonesia	PRJEB6180
IRIS_313-10747	TJOKRON	Jap-trp	Presence	Indonesia	PRJEB6180
IRIS_313-10748	LUA DUC	Ind-adm	Presence	VietNam	PRJEB6180
IRIS_313-10749	MINH SOC (CAMBODIA)	Ind3	Presence	VietNam	PRJEB6180
IRIS_313-10750	TRANG LUA	Ind3	Presence	VietNam	PRJEB6180
IRIS_313-10751	LUA CHUM	Ind-adm	Presence	VietNam	PRJEB6180
IRIS_313-10755	NEP BA BONG TO	Ind3	Presence	VietNam	PRJEB6180
IRIS_313-10758	AEN METAN	Jap-trp	Presence	Indonesia	PRJEB6180
IRIS_313-10759	ANDEL	Jap-trp	Presence	Indonesia	PRJEB6180
IRIS_313-10760	ATJEH	Ind3	Presence	Indonesia	PRJEB6180
IRIS_313-10761	BALIK SEMAH	Jap-trp	Presence	Indonesia	PRJEB6180
IRIS_313-10762	BANDI	Ind3	Presence	Indonesia	PRJEB6180
IRIS_313-10765	CERE KAWAT	Jap-trp	Presence	Indonesia	PRJEB6180
IRIS_313-10766	DJALAWARA	Jap-trp	Presence	Indonesia	PRJEB6180
IRIS_313-10767	DJANGGOT	Jap-trp	Presence	Indonesia	PRJEB6180
IRIS_313-10768	GADABUNG (GUNDIL)	Ind3	Presence	Indonesia	PRJEB6180
IRIS_313-10769	GAJA BARU	Ind-adm	Presence	Indonesia	PRJEB6180
IRIS_313-10770	GANDAMANA	Jap-trp	Presence	Indonesia	PRJEB6180
IRIS_313-10771	GOGO RAJAPAN	Jap-trp	Presence	Indonesia	PRJEB6180
IRIS_313-10772	GOJOT	Ind3	Presence	Indonesia	PRJEB6180
IRIS_313-10773	HAWARA DJEDAH	Jap-trp	LowQuality	Indonesia	PRJEB6180
IRIS_313-10774	HEGAR MANAH	Ind-adm	Presence	Indonesia	PRJEB6180
IRIS_313-10775	INDEL	Ind-adm	Presence	Indonesia	PRJEB6180
IRIS_313-10776	KABADOKA	Jap-trp	Presence	Indonesia	PRJEB6180
IRIS_313-10777	KAMAS	Ind3	Presence	Indonesia	PRJEB6180
IRIS_313-10778	KENTJANA MAHANG	Ind3	Presence	Indonesia	PRJEB6180
IRIS_313-10779	KERAN DUKUH	Ind3	Presence	Indonesia	PRJEB6180
IRIS_313-10780	KETAN LALER	Jap-trp	Presence	Indonesia	PRJEB6180
IRIS_313-10781	KETAN MLANTING	Jap-trp	Presence	Indonesia	PRJEB6180
IRIS_313-10782	KETAN NARIS	Ind3	Presence	Indonesia	PRJEB6180
IRIS_313-10783	KETAN OSOG	Jap-trp	Presence	Indonesia	PRJEB6180
IRIS_313-10784	KETAN SAPI	Jap-trp	Presence	Indonesia	PRJEB6180
IRIS_313-10785	KETAN SLAWI	Jap-trp	Presence	Indonesia	PRJEB6180
IRIS_313-10786	KETAN URANG	Ind3	Presence	Indonesia	PRJEB6180
IRIS_313-10787	KWATIK PUTIH	Ind3	Presence	Indonesia	PRJEB6180
IRIS_313-10788	LEMUNGSIR	Jap-trp	Presence	Indonesia	PRJEB6180
IRIS_313-10789	LENGGANG GENUK BULU	Jap-trp	Presence	Indonesia	PRJEB6180
IRIS_313-10790	LOLAWAJI	Jap-trp	Presence	Indonesia	PRJEB6180
IRIS_313-10791	MANGSUR	Ind3	Presence	Indonesia	PRJEB6180
IRIS_313-10792	MATIANG	Ind3	Presence	Indonesia	PRJEB6180
IRIS_313-10793	MELIK	Jap-trp	Presence	Indonesia	PRJEB6180
IRIS_313-10794	MENDUNGAN	Jap-trp	Presence	Indonesia	PRJEB6180
IRIS_313-10795	MLATI	Jap-trp	Presence	Indonesia	PRJEB6180
IRIS_313-10796	MOLOG	Jap-trp	LowQuality	Indonesia	PRJEB6180
IRIS_313-10797	NARUN	Ind3	Presence	Indonesia	PRJEB6180
IRIS_313-10798	NOGO BELE 2	Jap-trp	Presence	Indonesia	PRJEB6180
IRIS_313-10799	PAE ONGGA	Jap-trp	Presence	Indonesia	PRJEB6180
IRIS_313-10800	PALOTAN MELATI	Jap-trp	Presence	Indonesia	PRJEB6180
IRIS_313-10801	PARE BUWUN	Jap-trp	Presence	Indonesia	PRJEB6180
IRIS_313-10802	PEUTEUJ	Jap-trp	Presence	Indonesia	PRJEB6180
IRIS_313-10803	PLAMPEYAN	Jap-trp	Presence	Indonesia	PRJEB6180
IRIS_313-10804	PUAK	Ind3	Presence	Indonesia	PRJEB6180
IRIS_313-10805	PULO	Jap-trp	Presence	Indonesia	PRJEB6180
IRIS_313-10806	RADEN DJAWA (GUNDIL)	Ind3	Presence	Indonesia	PRJEB6180
IRIS_313-10807	RANDA KUNING	Ind3	Presence	Indonesia	PRJEB6180
IRIS_313-10808	RANTE	Jap-trp	Presence	Indonesia	PRJEB6180
IRIS_313-10809	SAMPANG KUNING	Jap-trp	Presence	Indonesia	PRJEB6180
IRIS_313-10810	SEGON BENGGALA	Ind3	Presence	Indonesia	PRJEB6180
IRIS_313-10811	SEMPOR	Ind-adm	Presence	Indonesia	PRJEB6180
IRIS_313-10812	SERUNEN	Ind3	Presence	Indonesia	PRJEB6180
IRIS_313-10813	SIAM BARABAI	Ind3	Presence	Indonesia	PRJEB6180
IRIS_313-10814	SIBORAS	Ind3	Presence	Indonesia	PRJEB6180
IRIS_313-10815	SIDJANGGUK	Jap-trp	Presence	Indonesia	PRJEB6180
IRIS_313-10816	SIDJERO GUNDIL	Jap-trp	Presence	Indonesia	PRJEB6180
IRIS_313-10817	SLAMET	Jap-trp	Presence	Indonesia	PRJEB6180
IRIS_313-10818	TJEMPO PENDEK UNTUNG	Ind3	Presence	Indonesia	PRJEB6180
IRIS_313-10819	TJERE ENER	Ind3	Presence	Indonesia	PRJEB6180
IRIS_313-10820	TJERE MANGGA	Ind3	Presence	Indonesia	PRJEB6180
IRIS_313-10821	TJ PERAK	Ind3	Presence	Indonesia	PRJEB6180
IRIS_313-10822	UNGGAS	Ind3	Presence	Indonesia	PRJEB6180
IRIS_313-10823	UTRI DELI	Ind3	Presence	Indonesia	PRJEB6180
IRIS_313-10824	HOING CANTEL	Ind3	Presence	Indonesia	PRJEB6180
IRIS_313-10827	BINARITOS	Jap-trp	Presence	Philippines	PRJEB6180
IRIS_313-10828	IKOGAN	Jap-trp	Presence	Philippines	PRJEB6180
IRIS_313-10829	INAMBOG	Jap-trp	Presence	Philippines	PRJEB6180
IRIS_313-10830	INAPORAONAN	Jap-trp	Presence	Philippines	PRJEB6180
IRIS_313-10831	MALANDI 2	Jap-trp	Presence	Philippines	PRJEB6180
IRIS_313-10832	MALASAY	Jap-trp	Presence	Philippines	PRJEB6180
IRIS_313-10837	BACK KYUNG ZO	Jap-tmp	Absence	Korea, Republic of	PRJEB6180
IRIS_313-10838	SSAL BYEO	Jap-tmp	Presence	Korea, Republic of	PRJEB6180
IRIS_313-10839	TAE GU NA	Jap-tmp	Presence	Korea, Republic of	PRJEB6180
IRIS_313-10840	YE ZO	Jap-tmp	Absence	Korea, Republic of	PRJEB6180
IRIS_313-10841	KETAN NANGKA	Jap-trp	Presence	Indonesia	PRJEB6180
IRIS_313-10842	LUBUK LINGGAU	Ind3	Presence	Indonesia	PRJEB6180
IRIS_313-10844	INDO NO 7505	Ind3	Presence	Indonesia	PRJEB6180
IRIS_313-10854	ARC 10145	aus	Presence	India	PRJEB6180
IRIS_313-10894	ARC 13204	admix	Presence	India	PRJEB6180
IRIS_313-10896	ARC 13276	admix	Presence	India	PRJEB6180
IRIS_313-10898	ANG KANG K P	Ind3	Presence	Cambodia	PRJEB6180
IRIS_313-10899	DAMNOEUB KHSE SAUT	Ind3	Presence	Cambodia	PRJEB6180
IRIS_313-10900	DAMNOEUB POR HING	Ind3	Presence	Cambodia	PRJEB6180
IRIS_313-10901	DAMNOEUB THPOIL HING	Ind3	Presence	Cambodia	PRJEB6180
IRIS_313-10902	KAMPING POUY	Ind3	Presence	Cambodia	PRJEB6180
IRIS_313-10903	KHSAY VENG	Ind3	Presence	Cambodia	PRJEB6180
IRIS_313-10904	KREM KRAHAM	Ind3	Presence	Cambodia	PRJEB6180
IRIS_313-10905	KUOL DAUN THNONG	Ind3	Presence	Cambodia	PRJEB6180
IRIS_313-10906	LUA NEP 4416	Ind3	Presence	Cambodia	PRJEB6180
IRIS_313-10907	MARECH S V R	Ind3	Presence	Cambodia	PRJEB6180
IRIS_313-10908	MOROM	Ind3	Presence	Cambodia	PRJEB6180
IRIS_313-10909	NEANG CHAN	Ind3	Presence	Cambodia	PRJEB6180
IRIS_313-10910	NEANG MAC	Ind3	Presence	Cambodia	PRJEB6180
IRIS_313-10911	NEANG NARY	Ind3	Presence	Cambodia	PRJEB6180
IRIS_313-10912	NEANG SAATH K 45	Ind3	Presence	Cambodia	PRJEB6180
IRIS_313-10913	PHAT PRORMOL	Ind3	Presence	Cambodia	PRJEB6180
IRIS_313-10915	PHCAR SLA KI	Ind3	Presence	Cambodia	PRJEB6180
IRIS_313-10916	SRAU SLAP	Jap-tmp	Presence	Cambodia	PRJEB6180
IRIS_313-10917	T Q QI HAYUQBABA	Ind-adm	Presence	Philippines	PRJEB6180
IRIS_313-10918	T Q QI QINYUHAYUHA	Jap-trp	Presence	Philippines	PRJEB6180
IRIS_313-10919	PINIDWA QAN QIPUGO PINGKITAN	Jap-trp	Presence	Philippines	PRJEB6180
IRIS_313-10920	PINIDWA QAN QIPUGO QELEK	Jap-trp	Presence	Philippines	PRJEB6180
IRIS_313-10921	Khao phae hom	Indx	Presence	Lao People's Democratic Republic	PRJEB6180
IRIS_313-10922	R 258	Jap-trp2	Presence	Lao People's Democratic Republic	PRJEB6180
IRIS_313-10923	CHABLI CHABOL GLANG	Jap-sbtrp	Presence	Thailand	PRJEB6180
IRIS_313-10924	ATH HAGARI JARAHAN PADDY	Ind-adm	Presence	Nepal	PRJEB6180
IRIS_313-10925	KAMULI	Aus	Presence	Nepal	PRJEB6180
IRIS_313-10926	RAM SALEE KATAKA	Bas	Presence	Nepal	PRJEB6180
IRIS_313-10927	SUGA PANKHA	Aus	Presence	Nepal	PRJEB6180
IRIS_313-10928	KHAO' SIM	Ind3	Presence	Thailand	PRJEB6180
IRIS_313-10931	PAKWALAN	Jap-trp	Presence	Philippines	PRJEB6180
IRIS_313-10937	PULUT WAJIT	Ind3	Presence	Indonesia	PRJEB6180
IRIS_313-10938	SIGUPAI	Ind3	Presence	Indonesia	PRJEB6180
IRIS_313-10940	SITANDANG	Ind3	Presence	Indonesia	PRJEB6180
IRIS_313-10942	BANDANG BUNGKUAKLAN	Ind3	Presence	Indonesia	PRJEB6180
IRIS_313-10943	PADI BENOT	Ind3	Presence	Indonesia	PRJEB6180
IRIS_313-10944	SIPULUT SUBANG	Ind3	Presence	Indonesia	PRJEB6180
IRIS_313-10950	ASE PULU BOLONG	Jap-trp	Presence	Indonesia	PRJEB6180
IRIS_313-10951	JENDA ABANG	Ind3	Presence	Indonesia	PRJEB6180
IRIS_313-10952	KILANG MEDU	Jap-trp	Presence	Indonesia	PRJEB6180
IRIS_313-10953	PADI ABUNG KUNING	Jap-trp	Presence	Indonesia	PRJEB6180
IRIS_313-10954	PADI GRUNDUL 1	Ind3	Presence	Indonesia	PRJEB6180
IRIS_313-10955	PADI PUYUH	Ind3	Presence	Indonesia	PRJEB6180
IRIS_313-10956	PUTUS TOLO	Jap-trp	Presence	Indonesia	PRJEB6180
IRIS_313-10957	RANGKAI KEPEL	Jap-trp	Presence	Indonesia	PRJEB6180
IRIS_313-10958	RENIK BELITI	Jap-trp	Presence	Indonesia	PRJEB6180
IRIS_313-10959	SITABO TABO	Jap-trp	Presence	Indonesia	PRJEB6180
IRIS_313-10960	SUNGKAI	Jap-trp	Presence	Indonesia	PRJEB6180
IRIS_313-10961	TARING PELUNDUK	Ind3	Presence	Indonesia	PRJEB6180
IRIS_313-10962	TERUNG DAUN	Ind3	Presence	Indonesia	PRJEB6180
IRIS_313-10963	KATAKCHIKON	Aus	Presence	Bangladesh	PRJEB6180
IRIS_313-10964	SADUMONI	Aus	Presence	Bangladesh	PRJEB6180
IRIS_313-10965	TILOKCHAN (SONABETHI)	Aus	Presence	Bangladesh	PRJEB6180
IRIS_313-10970	NANG SAU DO	Ind3	Presence	VietNam	PRJEB6180
IRIS_313-10971	BADAL	Ind2	Presence	Bangladesh	PRJEB6180
IRIS_313-10972	DUDA MONOR	Ind2	Presence	Bangladesh	PRJEB6180
IRIS_313-10973	KALA DIGHA	Ind2	Presence	Bangladesh	PRJEB6180
IRIS_313-10974	KAMRANGA	Ind2	Presence	Bangladesh	PRJEB6180
IRIS_313-10975	KOLA MUCHI	Ind2	Presence	Bangladesh	PRJEB6180
IRIS_313-10976	LAKHSMI DIGHA	Aus	Presence	Bangladesh	PRJEB6180
IRIS_313-10977	MATI CHAL	Ind2	Presence	Bangladesh	PRJEB6180
IRIS_313-10978	PANI TORONG	Ind-adm	Presence	Bangladesh	PRJEB6180
IRIS_313-10979	BORA DIGA	Aus	Presence	Bangladesh	PRJEB6180
IRIS_313-10980	DUDHSAR	admix	Presence	Bangladesh	PRJEB6180
IRIS_313-10981	JHUL DIGA	Aus	Presence	Bangladesh	PRJEB6180
IRIS_313-10982	LUDI GOCHYA	Ind2	Presence	Bangladesh	PRJEB6180
IRIS_313-10983	BOROJYOT	Ind-adm	Presence	Bangladesh	PRJEB6180
IRIS_313-10984	DUDHSAR	Ind2	Presence	Bangladesh	PRJEB6180
IRIS_313-10985	GOBOL SAIL (BALAM)	Ind2	Presence	Bangladesh	PRJEB6180
IRIS_313-10986	HALDI JAON	Ind2	Presence	Bangladesh	PRJEB6180
IRIS_313-10987	SUNGA WALA	Aus	Presence	Bangladesh	PRJEB6180
IRIS_313-10990	BALIBUD	Ind-adm	Presence	Philippines	PRJEB6180
IRIS_313-10991	GINATOS	Jap-trp	Presence	Philippines	PRJEB6180
IRIS_313-10992	PILIT TAPUL	Jap-trp	Presence	Philippines	PRJEB6180
IRIS_313-10993	LANNAB	Jap-trp	Presence	Philippines	PRJEB6180
IRIS_313-10994	PANGETAN	Jap-trp	Presence	Philippines	PRJEB6180
IRIS_313-10995	ASE BAKKA LOMPO	Ind3	Presence	Indonesia	PRJEB6180
IRIS_313-10996	BAKASI	Ind-adm	Presence	Indonesia	PRJEB6180
IRIS_313-10997	CEMPO MANGGAR	Ind3	Presence	Indonesia	PRJEB6180
IRIS_313-10998	KETAN RASO	Ind-adm	Presence	Indonesia	PRJEB6180
IRIS_313-10999	LANDEO	Jap-trp	Presence	Indonesia	PRJEB6180
IRIS_313-11000	MAIRUL	Ind3	Presence	Indonesia	PRJEB6180
IRIS_313-11001	PAEDAI SOBUDI	Jap-trp	Presence	Indonesia	PRJEB6180
IRIS_313-11003	PAE MEETO	Jap-trp	Presence	Indonesia	PRJEB6180
IRIS_313-11004	PAE SANGGULA	Jap-trp	Presence	Indonesia	PRJEB6180
IRIS_313-11006	PULU RENNI	Ind3	Presence	Indonesia	PRJEB6180
IRIS_313-11007	PULUT BONGO	Jap-trp	Presence	Indonesia	PRJEB6180
IRIS_313-11009	PULUT HALAPA	Jap-trp	Presence	Indonesia	PRJEB6180
IRIS_313-11011	SUNAR	Ind-adm	Presence	Indonesia	PRJEB6180
IRIS_313-11012	TELURIKAN	admix	Presence	Indonesia	PRJEB6180
IRIS_313-11013	BOTESWAR 2	Aus	Presence	Bangladesh	PRJEB6180
IRIS_313-11014	CHAKILA	Aus	Presence	Bangladesh	PRJEB6180
IRIS_313-11015	HANPA	Aus	Presence	Bangladesh	PRJEB6180
IRIS_313-11016	KACHILON	Aus	Presence	Bangladesh	PRJEB6180
IRIS_313-11017	LOROI	Aus	Presence	Bangladesh	PRJEB6180
IRIS_313-11018	MADISA	Aus	Presence	Bangladesh	PRJEB6180
IRIS_313-11019	PORANG	Aus	Presence	Bangladesh	PRJEB6180
IRIS_313-11020	BAMLA SUFFAID 320	Aus	Presence	Pakistan	PRJEB6180
IRIS_313-11022	BASMATI SUFAID 100	Bas	Presence	Pakistan	PRJEB6180
IRIS_313-11023	BASMATI SURKH 161	Bas	Presence	Pakistan	PRJEB6180
IRIS_313-11024	BEGMI 135	Aus	Presence	Pakistan	PRJEB6180
IRIS_313-11025	DHAN 263	Aus	Presence	Pakistan	PRJEB6180
IRIS_313-11026	HANSRAJ	Bas	Presence	Pakistan	PRJEB6180
IRIS_313-11027	JHONA 101	Aus	Presence	Pakistan	PRJEB6180
IRIS_313-11029	MUSHKAN 340 A	Aus	Presence	Pakistan	PRJEB6180
IRIS_313-11030	MUTANT 12-42	Bas	Presence	Pakistan	PRJEB6180
IRIS_313-11031	NAWAN SATHRA BAGAR 344	Aus	Presence	Pakistan	PRJEB6180
IRIS_313-11032	PALAM PURI BAS 137	Bas	Presence	Pakistan	PRJEB6180
IRIS_313-11036	34	Aus	Presence	Pakistan	PRJEB6180
IRIS_313-11037	421	Aus	Presence	Pakistan	PRJEB6180
IRIS_313-11071	CHAO HAI	Ind-adm	Presence	Laos	PRJEB6180
IRIS_313-11072	CHAO LEP NOK	Ind3	Presence	Laos	PRJEB6180
IRIS_313-11073	KHAO DAM	Jap-sbtrp	Presence	Laos	PRJEB6180
IRIS_313-11074	KHAO MAK KHAM	Ind3	Presence	Laos	PRJEB6180
IRIS_313-11075	KHAO NAM YEN	Jap-adm	Presence	Laos	PRJEB6180
IRIS_313-11076	LAI NOK KHA	Ind3	Presence	Laos	PRJEB6180
IRIS_313-11077	LAI HANG HMA	Jap-sbtrp	Presence	Laos	PRJEB6180
IRIS_313-11078	NON HAI	Ind-adm	Presence	Laos	PRJEB6180
IRIS_313-11079	PHAN PHAE	Ind3	Presence	Laos	PRJEB6180
IRIS_313-11080	PHAE MEUN LAN	Ind3	Presence	Laos	PRJEB6180
IRIS_313-11081	THAO LOUANG	Ind3	Presence	Laos	PRJEB6180
IRIS_313-11082	EA DAM HANG DOK	Ind3	Presence	Laos	PRJEB6180
IRIS_313-11083	EA TIA	Ind3	Presence	Laos	PRJEB6180
IRIS_313-11084	KABIN	Ind3	Presence	Cambodia	PRJEB6180
IRIS_313-11085	Khao hae	Indx	Presence	Lao People's Democratic Republic	PRJEB6180
IRIS_313-11086	KHAO THAMA	Ind3	Presence	Lao People's Democratic Republic	PRJEB6180
IRIS_313-11087	PONG SANG A	Ind3	Presence	Cambodia	PRJEB6180
IRIS_313-11088	SRAU KHSAI	Ind3	Presence	Cambodia	PRJEB6180
IRIS_313-11089	SRAU THMOR	Ind3	Presence	Cambodia	PRJEB6180
IRIS_313-11090	KEO LAI	Ind3	Presence	Laos	PRJEB6180
IRIS_313-11091	KHAO NON	Ind-adm	Presence	Laos	PRJEB6180
IRIS_313-11092	KHAO PA SIEV	admix	Presence	Laos	PRJEB6180
IRIS_313-11093	KHAO TAM	Jap-sbtrp	Presence	Laos	PRJEB6180
IRIS_313-11094	MAK BOUAP	Jap-sbtrp	Presence	Laos	PRJEB6180
IRIS_313-11095	MAK EA NAM	Ind3	Presence	Laos	PRJEB6180
IRIS_313-11096	CADUNG SO BLOC 1	Ind3	Presence	VietNam	PRJEB6180
IRIS_313-11097	KALAGNON	Ind-adm	Presence	Philippines	PRJEB6180
IRIS_313-11110	SAYAM	Ind2	Presence	Sri Lanka	PRJEB6180
IRIS_313-11111	SAITA	Aus	Presence	Bangladesh	PRJEB6180
IRIS_313-11112	HIJOL DIGA	Aus	Presence	Bangladesh	PRJEB6180
IRIS_313-11113	KAL SHULI	Ind2	Presence	Bangladesh	PRJEB6180
IRIS_313-11114	BIRUI SAIL	Ind2	Presence	Bangladesh	PRJEB6180
IRIS_313-11115	KALA MUNA	Ind2	Presence	Bangladesh	PRJEB6180
IRIS_313-11116	KORTIK KAIKA	Aus	Presence	Bangladesh	PRJEB6180
IRIS_313-11117	KAYELI KUNING	Jap-trp	Presence	Indonesia	PRJEB6180
IRIS_313-11118	SOC NAU (BIEN THE)	Ind3	Presence	VietNam	PRJEB6180
IRIS_313-11119	NEP BUNG	Ind-adm	Presence	VietNam	PRJEB6180
IRIS_313-11120	GURULEY	Ind2	Presence	Bhutan	PRJEB6180
IRIS_313-11122	IR 1813-694-2	Ind1B	Presence	Philippines	PRJEB6180
IRIS_313-11156	0	Japx	Presence	India	PRJEB6180
IRIS_313-11157	T. KAUG PAO	Ind1A	Presence	Taiwan	PRJEB6180
IRIS_313-11162	SABRAN	Ind1B	Presence	Indonesia	PRJEB6180
IRIS_313-11163	NATEL BORO	Aus	Presence	Bangladesh	PRJEB6180
IRIS_313-11177	DELI POCONG	Ind-adm	Presence	Indonesia	PRJEB6180
IRIS_313-11178	RUJAK DANAN	Ind3	Presence	Indonesia	PRJEB6180
IRIS_313-11179	SI OMPAN LAMA	Ind3	Presence	Indonesia	PRJEB6180
IRIS_313-11180	SIPULUIK ARANG	Ind3	Presence	Indonesia	PRJEB6180
IRIS_313-11181	TAMBA PERAK	Ind3	Presence	Indonesia	PRJEB6180
IRIS_313-11182	CEMPO CINA	Ind3	Presence	Indonesia	PRJEB6180
IRIS_313-11183	KETAN LEMBAYUNGAN	Jap-trp	Presence	Indonesia	PRJEB6180
IRIS_313-11191	RANRUWAN	Aus	Presence	Sri Lanka	PRJEB6180
IRIS_313-11195	KHAW KAR 13	Jap-sbtrp	Presence	Myanmar	PRJEB6180
IRIS_313-11196	DICULA	Ind3	Presence	Philippines	PRJEB6180
IRIS_313-11203	GOCHIAGARI	Ind2	Presence	Bangladesh	PRJEB6180
IRIS_313-11204	KARTIKHAMA	Ind-adm	Presence	Bangladesh	PRJEB6180
IRIS_313-11205	KAZALSAIL	Ind2	Presence	Bangladesh	PRJEB6180
IRIS_313-11206	KUMRI	Ind-adm	Presence	Bangladesh	PRJEB6180
IRIS_313-11207	PAIRJAT	Ind2	Presence	Bangladesh	PRJEB6180
IRIS_313-11208	PARIJAT	Ind-adm	Presence	Bangladesh	PRJEB6180
IRIS_313-11209	VADAI	Ind2	Presence	Bangladesh	PRJEB6180
IRIS_313-11210	ZARBASAIL	Aus	Presence	Bangladesh	PRJEB6180
IRIS_313-11211	KADAMSAIL	Ind2	Presence	Bangladesh	PRJEB6180
IRIS_313-11212	KALOBONA	Ind2	Presence	Bangladesh	PRJEB6180
IRIS_313-11213	NARIKEL BADI	Aus	LowQuality	Bangladesh	PRJEB6180
IRIS_313-11214	SHITTA AMAN	Aus	Presence	Bangladesh	PRJEB6180
IRIS_313-11234	LIGUNGTUNG	Ind-adm	Presence	Philippines	PRJEB6180
IRIS_313-11235	PINILING DANIEL	Indx	Presence	Philippines	PRJEB6180
IRIS_313-11237	TAICHUNG SEN-YU 214	Ind1B	Presence	Taiwan	PRJEB6180
IRIS_313-11248	NIAW KHAMIN	Jap-trp	Presence	Thailand	PRJEB6180
IRIS_313-11249	IR 4535-PP 23-6-8-1	Indx	Presence	Philippines	PRJEB6180
IRIS_313-11250	IR 9560-2-6-3	Ind1B	Presence	Philippines	PRJEB6180
IRIS_313-11251	IR 4500-5-1-1	Ind1B	Presence	Philippines	PRJEB6180
IRIS_313-11254	TIEN SOM	Ind3	Presence	VIETNam	PRJEB6180
IRIS_313-11311	CICIH KAPUK	Jap-trp	Presence	Indonesia	PRJEB6180
IRIS_313-11312	PADI HITAM	Ind3	Presence	Indonesia	PRJEB6180
IRIS_313-11313	PADI RENDAH	Jap-trp	Presence	Indonesia	PRJEB6180
IRIS_313-11314	PELAU	Jap-trp	Presence	Indonesia	PRJEB6180
IRIS_313-11315	PENDEK LAYUNG	Ind3	Presence	Indonesia	PRJEB6180
IRIS_313-11316	RANTAT	Ind3	Presence	Indonesia	PRJEB6180
IRIS_313-11317	SI RANTING	Ind3	Presence	Indonesia	PRJEB6180
IRIS_313-11318	TUBU	Ind3	Presence	Indonesia	PRJEB6180
IRIS_313-11319	KENCANA RANDAH	Ind3	Presence	Indonesia	PRJEB6180
IRIS_313-11320	MAYAS PUTIH	Ind3	Presence	Indonesia	PRJEB6180
IRIS_313-11321	GANDHISAIL	Ind2	Presence	Bangladesh	PRJEB6180
IRIS_313-11322	JASURE AUS	Aus	Presence	Bangladesh	PRJEB6180
IRIS_313-11323	JHORA	Aus	Presence	Bangladesh	PRJEB6180
IRIS_313-11324	KALABOKRI	Aus	Presence	Bangladesh	PRJEB6180
IRIS_313-11325	BLM70	Indx	Presence	Philippines	PRJEB6180
IRIS_313-11327	JAO' HAWN MAE JAN	Ind3	Presence	Thailand	PRJEB6180
IRIS_313-11328	PADI BURIH	Jap-trp	Presence	Malaysia	PRJEB6180
IRIS_313-11329	PADI JALAI BELA	Jap-trp	Presence	Malaysia	PRJEB6180
IRIS_313-11330	ALAMINOS	Ind3	Presence	Philippines	PRJEB6180
IRIS_313-11331	AMPIPIT	Ind3	Presence	Philippines	PRJEB6180
IRIS_313-11334	DINGRAS	Ind3	Presence	Philippines	PRJEB6180
IRIS_313-11335	INANUPAN	Ind2	Presence	Philippines	PRJEB6180
IRIS_313-11336	IREQUIN	Jap-tmp	Presence	Philippines	PRJEB6180
IRIS_313-11337	LAWA AN	Jap-trp	Presence	Philippines	PRJEB6180
IRIS_313-11338	LOBANG (WHITE)	Ind-adm	Presence	Philippines	PRJEB6180
IRIS_313-11339	MILAGROSA	Ind2	Presence	Philippines	PRJEB6180
IRIS_313-11340	MINANOK	Jap-trp	Presence	Philippines	PRJEB6180
IRIS_313-11341	MINDANAO	Ind3	Presence	Philippines	PRJEB6180
IRIS_313-11342	PODAO	Ind-adm	Presence	Philippines	PRJEB6180
IRIS_313-11343	PURTOK (MALAGKIT)	Ind3	Presence	Philippines	PRJEB6180
IRIS_313-11344	SAMON	Ind3	Presence	Philippines	PRJEB6180
IRIS_313-11345	WAGWAG	Ind-adm	Presence	Philippines	PRJEB6180
IRIS_313-11346	WAGWAG PUTI	Ind1B	Presence	Philippines	PRJEB6180
IRIS_313-11347	WAGWAG RAOIS	Ind-adm	Presence	Philippines	PRJEB6180
IRIS_313-11377	AMARILLO	Ind-adm	Presence	Philippines	PRJEB6180
IRIS_313-11379	CADIDIT (GLUT)	Jap-trp	Presence	Philippines	PRJEB6180
IRIS_313-11380	CA ONG (WHITE)	Jap-trp	Presence	Philippines	PRJEB6180
IRIS_313-11381	LINANGAN	Ind3	Presence	Philippines	PRJEB6180
IRIS_313-11382	HONDERAWALA	Ind-adm	Presence	Sri Lanka	PRJEB6180
IRIS_313-11383	CHIEM NGAN	Ind-adm	Presence	VietNam	PRJEB6180
IRIS_313-11384	CHIEM TONG NHAT 1	Ind-adm	Presence	VietNam	PRJEB6180
IRIS_313-11385	IR 9747 SEL	Indx	Presence	Philippines	PRJEB6180
IRIS_313-11386	KHAO DAWK MALI TIA	Ind3	Presence	Thailand	PRJEB6180
IRIS_313-11387	SAHM RUANG NAK	Ind3	Presence	Thailand	PRJEB6180
IRIS_313-11388	GLAM	Ind3	Presence	Thailand	PRJEB6180
IRIS_313-11389	LEUANG PRA TAHN	Ind3	Presence	Thailand	PRJEB6180
IRIS_313-11390	NAH MOI	Ind3	Presence	Thailand	PRJEB6180
IRIS_313-11391	NIAW DAM	Ind3	Presence	Thailand	PRJEB6180
IRIS_313-11392	SA MER	Ind3	Presence	Thailand	PRJEB6180
IRIS_313-11393	SAWNG RUANG	Ind3	Presence	Thailand	PRJEB6180
IRIS_313-11394	INDO NO 13030	Ind-adm	Presence	Indonesia	PRJEB6180
IRIS_313-11395	INDO NO 13075	Ind3	Presence	Indonesia	PRJEB6180
IRIS_313-11397	TAMBU	Jap-trp	Presence	Indonesia	PRJEB6180
IRIS_313-11398	TODULI	Ind3	Presence	Indonesia	PRJEB6180
IRIS_313-11399	RAYDHAN 1	Ind-adm	Presence	Bangladesh	PRJEB6180
IRIS_313-11400	ECHORSAIL	Ind-adm	Presence	Bangladesh	PRJEB6180
IRIS_313-11401	MOTANGA	Bas	Presence	Bangladesh	PRJEB6180
IRIS_313-11402	SUITE JORA	Ind-adm	Presence	Bangladesh	PRJEB6180
IRIS_313-11423	C 1016-1	Indx	Presence	Philippines	PRJEB6180
IRIS_313-11424	SINAPLED	Jap-trp	Presence	Philippines	PRJEB6180
IRIS_313-11426	CHATAO	Jap-trp	Presence	Brazil	PRJEB6180
IRIS_313-11431	C 166-135	Ind3	Presence	Philippines	PRJEB6180
IRIS_313-11434	FORTUNA BLANCO (SAN MARCOS)	Jap-trp	Presence	Colombia	PRJEB6180
IRIS_313-11435	MONMINEUPLEU	Jap-trp	Presence	Cote d'Ivoire	PRJEB6180
IRIS_313-11436	SAKAZELE (538)	Jap-trp	Presence	Cote d'Ivoire	PRJEB6180
IRIS_313-11441	NALA	Jap-trp	Presence	Philippines	PRJEB6180
IRIS_313-11442	ARC 18502	Ind-adm	Presence	India	PRJEB6180
IRIS_313-11443	ARC 18533	Ind-adm	Presence	India	PRJEB6180
IRIS_313-11445	NCS 102	Ind2	Presence	India	PRJEB6180
IRIS_313-11446	NAPDAI	Ind2	Presence	India	PRJEB6180
IRIS_313-11447	TUNAGANNAPNANG	Ind-adm	Presence	India	PRJEB6180
IRIS_313-11448	BARAMANJ	Ind2	Presence	India	PRJEB6180
IRIS_313-11449	KODIA PHUL	Ind-adm	Presence	India	PRJEB6180
IRIS_313-11451	KALISAL	Bas	Presence	India	PRJEB6180
IRIS_313-11452	LOCAL BHAT	Aus	Presence	India	PRJEB6180
IRIS_313-11453	ZINYA KOLAMBA	Ind2	Presence	India	PRJEB6180
IRIS_313-11454	BARI SUTAR	Aus	Presence	India	PRJEB6180
IRIS_313-11458	KARAHANI	Aus	Presence	India	PRJEB6180
IRIS_313-11460	SELHI	Ind2	Presence	India	PRJEB6180
IRIS_313-11461	VAIKATHARYAN	Ind2	Presence	India	PRJEB6180
IRIS_313-11462	SALSI	Aus	Presence	India	PRJEB6180
IRIS_313-11463	KATSIYAM TABAO	Ind-adm	Presence	Philippines	PRJEB6180
IRIS_313-11464	CARAWI	Jap-trp	Presence	Philippines	PRJEB6180
IRIS_313-11465	DINORADO	Jap-trp	Presence	Philippines	PRJEB6180
IRIS_313-11467	MACAPAGAL	Ind3	Presence	Philippines	PRJEB6180
IRIS_313-11471	CULALANSI	Ind-adm	Presence	Philippines	PRJEB6180
IRIS_313-11472	BANGBANG	Ind3	Presence	Philippines	PRJEB6180
IRIS_313-11473	KINTOMAN (TOD DOY)	Jap-trp	Presence	Philippines	PRJEB6180
IRIS_313-11481	BINNAFUL	Aus	Presence	Bangladesh	PRJEB6180
IRIS_313-11482	BONGEZA	Aus	Presence	Bangladesh	PRJEB6180
IRIS_313-11483	BOTESHSHORE	Aus	Presence	Bangladesh	PRJEB6180
IRIS_313-11484	EJALI	Aus	Presence	Bangladesh	PRJEB6180
IRIS_313-11485	RAMINAD (GERMAN)	Ind3	Presence	Philippines	PRJEB6180
IRIS_313-11486	KHAGRAI DIGHA	admix	LowQuality	Bangladesh	PRJEB6180
IRIS_313-11487	LALDIGHA	Ind2	Presence	Bangladesh	PRJEB6180
IRIS_313-11490	ARC 15480	Ind-adm	Presence	India	PRJEB6180
IRIS_313-11493	AR 133	Ind-adm	Presence	India	PRJEB6180
IRIS_313-11494	IC 25690	Jap-sbtrp	Presence	India	PRJEB6180
IRIS_313-11495	ANENOE	Jap-trp	Presence	Indonesia	PRJEB6180
IRIS_313-11496	BALU PRIA	Jap-trp	Presence	Indonesia	PRJEB6180
IRIS_313-11497	PADI ARA	Ind2	Presence	Indonesia	PRJEB6180
IRIS_313-11498	PADI HEDENG (REKET HEDENG)	Jap-trp	Presence	Indonesia	PRJEB6180
IRIS_313-11499	PADI UDANG	Jap-trp	Presence	Indonesia	PRJEB6180
IRIS_313-11500	SKK	Ind2	Presence	Indonesia	PRJEB6180
IRIS_313-11505	K 1074	Ind2	Presence	India	PRJEB6180
IRIS_313-11506	K 15591-4	Ind-adm	Presence	India	PRJEB6180
IRIS_313-11507	TV30	Ind1B	Presence	VIETNam	PRJEB6180
IRIS_313-11508	PAWNG AEW 1	Ind3	Presence	Thailand	PRJEB6180
IRIS_313-11509	PRADOO DAENG	Ind3	Presence	Thailand	PRJEB6180
IRIS_313-11511	WAGASAN (RED)	Jap-trp	Presence	Philippines	PRJEB6180
IRIS_313-11512	OYAK PAKANG	Ind-adm	Presence	Philippines	PRJEB6180
IRIS_313-11516	IR 3839-1	Indx	Presence	Philippines	PRJEB6180
IRIS_313-11517	IR 4432-28-5	Ind1B	Presence	Philippines	PRJEB6180
IRIS_313-11521	TAN NONG	Ind-adm	Presence	VietNam	PRJEB6180
IRIS_313-11523	ADIALLO	Ind-adm	Presence	Senegal	PRJEB6180
IRIS_313-11524	KOUINONEPOU	Jap-trp	Presence	Cote d'Ivoire	PRJEB6180
IRIS_313-11525	DIAMBARANG	Ind3	Presence	Guinea-Bissau	PRJEB6180
IRIS_313-11526	FOSSA (GBE)	Jap-trp	Presence	Cote d'Ivoire	PRJEB6180
IRIS_313-11527	GOLO	Jap-trp	Presence	Cote d'Ivoire	PRJEB6180
IRIS_313-11528	ZO	Ind3	Presence	Cote d'Ivoire	PRJEB6180
IRIS_313-11530	JAO KHAO	Ind3	Presence	Thailand	PRJEB6180
IRIS_313-11532	MARIA GAKIT	Jap-trp	Presence	Philippines	PRJEB6180
IRIS_313-11534	NAHNG KHAO BOW	Ind3	Presence	Thailand	PRJEB6180
IRIS_313-11537	J 6 IR438(WC694)	Jap-trp1	Presence	Philippines	PRJEB6180
IRIS_313-11538	J 6 IR520(WC693)	Ind1B	Presence	Philippines	PRJEB6180
IRIS_313-11540	PATIE ROUGE	Jap-trp	Presence	Guinea	PRJEB6180
IRIS_313-11551	FELEGBASEH	Ind3	LowQuality	Sierra Leone	PRJEB6180
IRIS_313-11554	PA RABICHINA	Ind3	Presence	Sierra Leone	PRJEB6180
IRIS_313-11555	PA WOON	Ind-adm	Presence	Sierra Leone	PRJEB6180
IRIS_313-11556	TUBMAN	Ind3	Presence	Sierra Leone	PRJEB6180
IRIS_313-11557	GORIA	Aus	Presence	Bangladesh	PRJEB6180
IRIS_313-11558	NULI	Ind2	Presence	Bangladesh	PRJEB6180
IRIS_313-11561	BANGLA	Ind2	Presence	Nepal	PRJEB6180
IRIS_313-11563	BIJULI BATI	Ind2	Presence	Nepal	PRJEB6180
IRIS_313-11564	HALIDA	Bas	Presence	Nepal	PRJEB6180
IRIS_313-11565	KUSUM KATIKI	Ind2	Presence	Nepal	PRJEB6180
IRIS_313-11566	MOONOR	Ind2	Presence	Nepal	PRJEB6180
IRIS_313-11567	RATO BASMATI	Bas	Presence	Nepal	PRJEB6180
IRIS_313-11568	SATHIYA	Ind1A	Presence	Nepal	PRJEB6180
IRIS_313-11573	GAO LIANG ZAO	Indx	Presence	China	PRJEB6180
IRIS_313-11594	CHAN THANH HOA	Ind-adm	Presence	VietNam	PRJEB6180
IRIS_313-11608	KHAO BAWNG	Ind3	Presence	Thailand	PRJEB6180
IRIS_313-11609	MAE HAWM	Ind3	Presence	Thailand	PRJEB6180
IRIS_313-11610	WUA PAN LAK	Ind3	Presence	Thailand	PRJEB6180
IRIS_313-11611	YAH YAW	Jap-trp	Presence	Thailand	PRJEB6180
IRIS_313-11615	MANARE (PHOM)	Ind3	Presence	Guinea	PRJEB6180
IRIS_313-11616	UPRH 31	admix	Presence	India	PRJEB6180
IRIS_313-11617	UPRH 33	Aus	Presence	India	PRJEB6180
IRIS_313-11618	UPRH 58	Aus	Presence	India	PRJEB6180
IRIS_313-11619	UPRH 166	Aus	Presence	India	PRJEB6180
IRIS_313-11620	UPRH 197	Aus	Presence	India	PRJEB6180
IRIS_313-11621	UPRH 265	Ind-adm	Presence	India	PRJEB6180
IRIS_313-11624	ANADI WHITE	Ind1A	Presence	Nepal	PRJEB6180
IRIS_313-11625	CHOBO	Bas	Presence	Nepal	PRJEB6180
IRIS_313-11626	GUDURA	Bas	Presence	Nepal	PRJEB6180
IRIS_313-11627	JADO	Bas	Presence	Nepal	PRJEB6180
IRIS_313-11628	KARISHNABELI	admix	Presence	Nepal	PRJEB6180
IRIS_313-11629	LATIJHABAR	Aus	Presence	Nepal	PRJEB6180
IRIS_313-11630	POHHERLIMASION	Bas	Presence	Nepal	PRJEB6180
IRIS_313-11632	SETO JHINUWA	Bas	Presence	Nepal	PRJEB6180
IRIS_313-11635	GAM PERNG	Ind3	Presence	Thailand	PRJEB6180
IRIS_313-11653	MA SHE 8	Jap-tmp	Presence	China	PRJEB6180
IRIS_313-11658	MANYALOJOPOIHUN	Jap-trp	Presence	Sierra Leone	PRJEB6180
IRIS_313-11659	TOBOHUN	Jap-trp	Presence	Sierra Leone	PRJEB6180
IRIS_313-11660	WULE DASIMA	Jap-trp	Presence	Liberia	PRJEB6180
IRIS_313-11661	91-382	Jap-tmp	Presence	Bhutan	PRJEB6180
IRIS_313-11663	MARHARORA	admix	Presence	Zimbabwe	PRJEB6180
IRIS_313-11666	LONG GE 33	Indx	Presence	China	PRJEB6180
IRIS_313-11671	DERAWA	Ind2	Presence	Nepal	PRJEB6180
IRIS_313-11672	RAI MANULA	Jap-tmp	Presence	Nepal	PRJEB6180
IRIS_313-11673	BURI BURING	Jap-trp	Presence	Philippines	PRJEB6180
IRIS_313-11674	BEUA KAE	Ind3	Presence	Thailand	PRJEB6180
IRIS_313-11676	E MOOM	Ind3	Presence	Thailand	PRJEB6180
IRIS_313-11677	E NAWN KHAO	Ind3	Presence	Thailand	PRJEB6180
IRIS_313-11678	E PLUAK	Ind3	Presence	Thailand	PRJEB6180
IRIS_313-11679	GASET BOW	Ind3	Presence	Thailand	PRJEB6180
IRIS_313-11680	KHAO BUN MI	Ind3	Presence	Thailand	PRJEB6180
IRIS_313-11681	KHAO' PAWM	Ind3	Presence	Thailand	PRJEB6180
IRIS_313-11682	MA EUE	Ind3	Presence	Thailand	PRJEB6180
IRIS_313-11683	NIAW KHIAW NGOO	Ind3	Presence	Thailand	PRJEB6180
IRIS_313-11684	OB CHUEY	Ind3	Presence	Thailand	PRJEB6180
IRIS_313-11685	PLAWNG SAENG	Ind3	Presence	Thailand	PRJEB6180
IRIS_313-11686	QUAHNG LUANG	Ind3	Presence	Thailand	PRJEB6180
IRIS_313-11687	SA GAE	Ind3	Presence	Thailand	PRJEB6180
IRIS_313-11688	SIA MOO	Ind3	Presence	Thailand	PRJEB6180
IRIS_313-11690	KOCHUM	admix	Presence	Bhutan	PRJEB6180
IRIS_313-11691	SHANGYIPA	Jap-sbtrp	Presence	Bhutan	PRJEB6180
IRIS_313-11692	CHIAYI WU-K'O	Ind1A	Presence	Taiwan	PRJEB6180
IRIS_313-11693	CHING CH'UNG	Ind-adm	Presence	Taiwan	PRJEB6180
IRIS_313-11694	CHING LIU	Ind-adm	Presence	Taiwan	PRJEB6180
IRIS_313-11695	HSIN-T'AO YUAN CHING YU	Ind1A	Presence	Taiwan	PRJEB6180
IRIS_313-11698	TAIPEI 167	Bas	Presence	Taiwan	PRJEB6180
IRIS_313-11700	DAW NOK KAEN	Ind3	Presence	Thailand	PRJEB6180
IRIS_313-11702	CN1067	Jap-tmp	Presence	United States of America	PRJEB6180
IRIS_313-11704	BAHN DAENG	Ind3	Presence	Thailand	PRJEB6180
IRIS_313-11705	DAWK PUD KHAO	Ind3	Presence	Thailand	PRJEB6180
IRIS_313-11706	KHAO' NOK 4	Ind3	Presence	Thailand	PRJEB6180
IRIS_313-11707	KHAO SAHKORN	Ind3	Presence	Thailand	PRJEB6180
IRIS_313-11708	KHAO YAI GUANG	Ind3	Presence	Thailand	PRJEB6180
IRIS_313-11709	LEUANG KHAJAWN	Ind3	Presence	Thailand	PRJEB6180
IRIS_313-11710	LEUANG MAI	Ind3	Presence	Thailand	PRJEB6180
IRIS_313-11711	RAI MAHK MEUANG	Ind3	Presence	Thailand	PRJEB6180
IRIS_313-11716	SOSSOKA	Ind3	Presence	Guinea	PRJEB6180
IRIS_313-11717	JATI MANI	Ind-adm	Presence	Indonesia	PRJEB6180
IRIS_313-11722	KABERI	Ind-adm	Presence	Bangladesh	PRJEB6180
IRIS_313-11723	DISSIGBE	Ind2	Presence	Guinea	PRJEB6180
IRIS_313-11724	KONYAN	Ind3	Presence	Guinea	PRJEB6180
IRIS_313-11736	MALAGKIT (PINELIPE)	Jap-trp	Presence	Philippines	PRJEB6180
IRIS_313-11737	CHUNDI	Aus	Presence	India	PRJEB6180
IRIS_313-11738	PAUNDRI	Ind2	Presence	India	PRJEB6180
IRIS_313-11739	NAKPUI	Jap-trp	Presence	Ghana	PRJEB6180
IRIS_313-11741	HERATH BANDA	Ind2	Presence	Sri Lanka	PRJEB6180
IRIS_313-11743	CHHOTI MASHINO	Bas	Presence	Bhutan	PRJEB6180
IRIS_313-11772	ROJON'NY NTAOLO	Ind2	Presence	Madagascar	PRJEB6180
IRIS_313-11779	KATUMANI	Ind3	Presence	Tanzania	PRJEB6180
IRIS_313-11780	KILOMBERO	Ind3	Presence	Tanzania	PRJEB6180
IRIS_313-11782	MALAGASY	Ind2	Presence	Zambia	PRJEB6180
IRIS_313-11783	MAMA TABALI	Ind-adm	Presence	Gambia	PRJEB6180
IRIS_313-11784	MBEIMBEIHUN	Ind1B	Presence	Sierra Leone	PRJEB6180
IRIS_313-11785	MOSHI	Ind3	Presence	Tanzania	PRJEB6180
IRIS_313-11786	N'YA NOFF	Ind3	Presence	Gambia	PRJEB6180
IRIS_313-11787	TANDAKAY FINGO	Ind2	Presence	Gambia	PRJEB6180
IRIS_313-11788	CANLUBANG	Jap-adm	Presence	Philippines	PRJEB6180
IRIS_313-11789	SABORAMANDALOAFO	Ind2	Presence	Madagascar	PRJEB6180
IRIS_313-11790	VARIRANGAHY	Jap-trp	Presence	Madagascar	PRJEB6180
IRIS_313-11791	VARY LAHY	Ind2	Presence	Madagascar	PRJEB6180
IRIS_313-11792	VONBOANGY	Jap-trp	Presence	Madagascar	PRJEB6180
IRIS_313-11793	KOMALIOKO	Ind2	Presence	Madagascar	PRJEB6180
IRIS_313-11809	MHARAKA	Aus	Presence	Kenya	PRJEB6180
IRIS_313-11810	PULURE	Ind3	Presence	Kenya	PRJEB6180
IRIS_313-11811	MOSHI	Ind2	Presence	Kenya	PRJEB6180
IRIS_313-11812	ASFALA	Ind3	Presence	Kenya	PRJEB6180
IRIS_313-11813	ZERO	Ind3	Presence	Kenya	PRJEB6180
IRIS_313-11814	KIKUBA	Ind3	Presence	Kenya	PRJEB6180
IRIS_313-11815	MOSHI	Ind3	Presence	Kenya	PRJEB6180
IRIS_313-11816	KARILETYONE	Ind-adm	Presence	Myanmar	PRJEB6180
IRIS_313-11817	KHAOSAING	Ind-adm	Presence	Myanmar	PRJEB6180
IRIS_313-11818	LETYONE	Ind-adm	Presence	Myanmar	PRJEB6180
IRIS_313-11819	PADINTHUMA	Ind3	Presence	Myanmar	PRJEB6180
IRIS_313-11820	PAKISTANHMWE	Ind3	Presence	Myanmar	PRJEB6180
IRIS_313-11821	19	Ind2	Presence	India	PRJEB6180
IRIS_313-11822	BHONDU PAREWA	Ind2	Presence	India	PRJEB6180
IRIS_313-11823	BHU BHUSI	Ind2	Presence	India	PRJEB6180
IRIS_313-11824	DHANIYA PHOOL	Ind2	Presence	India	PRJEB6180
IRIS_313-11825	HANSRAJ	Bas	Presence	India	PRJEB6180
IRIS_313-11826	HIRA NAKHI	Bas	Presence	India	PRJEB6180
IRIS_313-11827	KARI GURMATIA	Ind2	Presence	India	PRJEB6180
IRIS_313-11828	LALI GURMATIA	Ind2	Presence	India	PRJEB6180
IRIS_313-11829	MUNJI	Jap-tmp	Presence	Pakistan	PRJEB6180
IRIS_313-11830	KANDEKE YAIGAITI	Ind3	Presence	Gambia	PRJEB6180
IRIS_313-11831	KHAO' DAENG HAWM	Jap-sbtrp	Presence	Thailand	PRJEB6180
IRIS_313-11832	AE WAWNG POO DOO	Jap-sbtrp	Presence	Thailand	PRJEB6180
IRIS_313-11833	BOO MAE	Ind3	Presence	Thailand	PRJEB6180
IRIS_313-11834	BUENG MONG LENG WE	Jap-sbtrp	Presence	Thailand	PRJEB6180
IRIS_313-11835	E NOI NAH	Ind-adm	Presence	Thailand	PRJEB6180
IRIS_313-11836	KHAO KO RAOH	Ind3	Presence	Thailand	PRJEB6180
IRIS_313-11837	KHAO NAHNG PRUNG	Ind3	Presence	Thailand	PRJEB6180
IRIS_313-11838	LEUM DERN	Ind3	Presence	Thailand	PRJEB6180
IRIS_313-11839	MUAY	Ind3	Presence	Thailand	PRJEB6180
IRIS_313-11840	NIAW NAHK KRAD	Ind3	Presence	Thailand	PRJEB6180
IRIS_313-11841	NIAW NARAI	Ind3	Presence	Thailand	PRJEB6180
IRIS_313-11842	NIAW YUANG KHANUN	Ind3	Presence	Thailand	PRJEB6180
IRIS_313-11843	PAN DAWK MAHK	Ind3	Presence	Thailand	PRJEB6180
IRIS_313-11844	PUEY TAW	Ind3	Presence	Thailand	PRJEB6180
IRIS_313-11845	SING SAI	Jap-sbtrp	Presence	Thailand	PRJEB6180
IRIS_313-11846	TON TIA GUAY NU	Jap-sbtrp	Presence	Thailand	PRJEB6180
IRIS_313-11848	PULUT BURUNG	Ind3	Presence	Malaysia	PRJEB6180
IRIS_313-11849	PULUT SELEMYAM	Ind3	Presence	Malaysia	PRJEB6180
IRIS_313-11850	SESAT JADI	Ind3	Presence	Malaysia	PRJEB6180
IRIS_313-11851	DUNA AL	Jap-trp	Presence	Philippines	PRJEB6180
IRIS_313-11886	IR 4683-54-2	Ind1B	Presence	Philippines	PRJEB6180
IRIS_313-11887	IR 19058-107-1	Ind1B	Presence	Philippines	PRJEB6180
IRIS_313-11888	KANGRI	Aus	Presence	Pakistan	PRJEB6180
IRIS_313-11889	MURGI BRINJ	Ind-adm	Presence	Pakistan	PRJEB6180
IRIS_313-11890	C 722323	Jap-tmp	Presence	Taiwan	PRJEB6180
IRIS_313-11893	KHAU DANH	Ind-adm	Presence	VietNam	PRJEB6180
IRIS_313-11894	LOC TRANG MUON	Ind-adm	Presence	VietNam	PRJEB6180
IRIS_313-11895	BA TUC RAN	Ind3	Presence	VietNam	PRJEB6180
IRIS_313-11896	CA HIM	Ind3	Presence	VietNam	PRJEB6180
IRIS_313-11897	PHIT CHZK	Jap-sbtrp	Presence	Thailand	PRJEB6180
IRIS_313-11913	BUAGKOG	Jap-trp	Presence	Philippines	PRJEB6180
IRIS_313-11914	IB 11	Ind2	Presence	Burundi	PRJEB6180
IRIS_313-11916	MUDALIGA WEE	Ind2	Presence	Sri Lanka	PRJEB6180
IRIS_313-11918	DILBAKSH	Ind2	Presence	India	PRJEB6180
IRIS_313-11919	LAKHA KUAR	Ind2	Presence	India	PRJEB6180
IRIS_313-11928	DAYRON MARANGRAS	Jap-trp	Presence	Philippines	PRJEB6180
IRIS_313-11929	GILINGAN MARANGRAS	Jap-trp	Presence	Philippines	PRJEB6180
IRIS_313-11932	SINDANO 3	Ind2	Presence	Kenya	PRJEB6180
IRIS_313-11934	KANATO	Ind-adm	Presence	Philippines	PRJEB6180
IRIS_313-11935	KONG KHSACH BANG KATT	Ind3	Presence	Cambodia	PRJEB6180
IRIS_313-11936	NEANG MINH TONN	Ind3	Presence	Cambodia	PRJEB6180
IRIS_313-11938	GNASSOUMADOUGOU	Ind-adm	Presence	Burkina Faso	PRJEB6180
IRIS_313-11939	KAMPTI	Ind3	Presence	Burkina Faso	PRJEB6180
IRIS_313-11940	MALOBA (DISSI ROUGE)	Ind-adm	Presence	Burkina Faso	PRJEB6180
IRIS_313-11941	MOUI SAMBA	Ind1B	Presence	Burkina Faso	PRJEB6180
IRIS_313-11945	MALIKULI	Ind2	Presence	Bangladesh	PRJEB6180
IRIS_313-11946	BWANGA MOUI	Jap-trp	Presence	Burkina Faso	PRJEB6180
IRIS_313-11957	DAW LUEY 4-3	Ind-adm	Presence	Thailand	PRJEB6180
IRIS_313-11958	PUANG MAHLAI KHAO	Ind3	Presence	Thailand	PRJEB6180
IRIS_313-11959	KAGIOS PUTI	Ind3	Presence	Philippines	PRJEB6180
IRIS_313-11964	VUOTTA SAIL	Ind2	Presence	Bangladesh	PRJEB6180
IRIS_313-11965	GUANG XUAN LIU HAO	Ind1A	Presence	China	PRJEB6180
IRIS_313-11966	QI GU	Ind1A	Presence	China	PRJEB6180
IRIS_313-11967	TANG DU GU	Ind-adm	Presence	China	PRJEB6180
IRIS_313-11968	ZHAO DAN AI	Ind1A	Presence	China	PRJEB6180
IRIS_313-11970	BUNTU DOMBA 1	Jap-trp	Presence	Indonesia	PRJEB6180
IRIS_313-11971	PARE LAMBAN BINGKA	Jap-trp	Presence	Indonesia	PRJEB6180
IRIS_313-11973	NOINJO	Jap-tmp	Presence	Korea, Republic of	PRJEB6180
IRIS_313-11977	MAMORIAKA	Ind-adm	Presence	Madagascar	PRJEB6180
IRIS_313-11978	IR 5657-33-2	Ind1B	Presence	Philippines	PRJEB6180
IRIS_313-11979	IR 19661-364-1-2-3	Ind1B	Presence	Philippines	PRJEB6180
IRIS_313-11980	HSINCHU AI CHIO CHIENG	Ind1A	Presence	Taiwan	PRJEB6180
IRIS_313-11981	TAICHUNG 188	Jap-tmp	Presence	Taiwan	PRJEB6180
IRIS_313-11982	PORASHI	Aus	Presence	Bangladesh	PRJEB6180
IRIS_313-11983	KERIBAREFOR	Ind2	Presence	Burkina Faso	PRJEB6180
IRIS_313-11984	BLAU BLA	Jap-tmp	Presence	VietNam	PRJEB6180
IRIS_313-11987	IR 10120-7-2-1-4	Indx	Presence	Philippines	PRJEB6180
IRIS_313-11988	POTOQOIN	Ind-adm	Presence	Sierra Leone	PRJEB6180
IRIS_313-11989	TAMBAS JANGKOK	Ind3	Presence	Brunei Darussalam	PRJEB6180
IRIS_313-11990	TAISEN GLUTINOUS YU 1157	Ind1B	Presence	Taiwan	PRJEB6180
IRIS_313-11991	CHON	Ind3	Presence	Laos	PRJEB6180
IRIS_313-11992	CHAO LAO SOUNG	Ind3	Presence	Laos	PRJEB6180
IRIS_313-11993	LIM MA NO MA KHIN NYUNT	Ind-adm	Presence	Myanmar	PRJEB6180
IRIS_313-11994	KALINDIG	Jap-trp	Presence	Philippines	PRJEB6180
IRIS_313-11995	PINUTYUKAN	Jap-trp	Presence	Philippines	PRJEB6180
IRIS_313-11996	TUI (KIDAYAN)	Ind3	Presence	Philippines	PRJEB6180
IRIS_313-11997	BARUM	Ind3	Presence	Cambodia	PRJEB6180
IRIS_313-11998	DAMNOEUB KAUN KHMOM	Ind3	Presence	Cambodia	PRJEB6180
IRIS_313-11999	KAUN TREI	Ind3	Presence	Cambodia	PRJEB6180
IRIS_313-12000	LAANG	Ind3	Presence	Cambodia	PRJEB6180
IRIS_313-12002	LARA BORO	Aus	Presence	Bangladesh	PRJEB6180
IRIS_313-12005	CHE MAH	Ind3	Presence	Malaysia	PRJEB6180
IRIS_313-12006	PADI HANGIR	Jap-trp	Presence	Malaysia	PRJEB6180
IRIS_313-12014	ADANKARU	Ind2	Presence	Nigeria	PRJEB6180
IRIS_313-12015	DOGON IRI	Ind2	Presence	Nigeria	PRJEB6180
IRIS_313-12016	EX AUBERGE	Ind-adm	Presence	Egypt	PRJEB6180
IRIS_313-12017	EX SANDEMA	Ind-adm	Presence	Ghana	PRJEB6180
IRIS_313-12018	FRENSI GBOI	Jap-trp	Presence	Sierra Leone	PRJEB6180
IRIS_313-12027	ACEH (SELECTION)	Ind3	Presence	Indonesia	PRJEB6180
IRIS_313-12028	CHAO BONG	Ind-adm	Presence	Laos	PRJEB6180
IRIS_313-12029	CHAO MEO	Jap-sbtrp	Presence	Laos	PRJEB6180
IRIS_313-12031	P.T.Q. QINDONAAL	Jap-trp1	Presence	Philippines	PRJEB6180
IRIS_313-12036	CHAN LEUY	Ind3	Presence	Cambodia	PRJEB6180
IRIS_313-12037	KHMAO KDET	Ind3	Presence	Cambodia	PRJEB6180
IRIS_313-12038	MUOY KUM	Ind3	Presence	Cambodia	PRJEB6180
IRIS_313-12039	NEANG AN	Ind3	Presence	Cambodia	PRJEB6180
IRIS_313-12040	NEANG LAU	Ind3	Presence	Cambodia	PRJEB6180
IRIS_313-12041	NOU	Ind3	Presence	Cambodia	PRJEB6180
IRIS_313-12042	PHCAR KABAS	Ind3	Presence	Cambodia	PRJEB6180
IRIS_313-12043	SAMBOK ANGKRANG	Ind3	Presence	Cambodia	PRJEB6180
IRIS_313-12044	SAR SIEM	Ind3	Presence	Cambodia	PRJEB6180
IRIS_313-12045	BUYAN	Jap-trp	Presence	Indonesia	PRJEB6180
IRIS_313-12046	KUJAM KURIT	Ind3	Presence	Indonesia	PRJEB6180
IRIS_313-12047	LEMAK RUSA	Ind3	Presence	Indonesia	PRJEB6180
IRIS_313-12048	LIMA	Ind3	Presence	Indonesia	PRJEB6180
IRIS_313-12049	MAE HANG	Ind3	Presence	Laos	PRJEB6180
IRIS_313-12050	SHAN KAUK HNYIN	Ind-adm	Presence	Myanmar	PRJEB6180
IRIS_313-12051	TINOLDO MARANGRAS	Jap-trp	Presence	Philippines	PRJEB6180
IRIS_313-12052	ADUKKAN	Ind-adm	Presence	India	PRJEB6180
IRIS_313-12058	KUL REUSEI	Ind3	Presence	Cambodia	PRJEB6180
IRIS_313-12061	YUNLEN 13	Jap-tmp	Presence	China	PRJEB6180
IRIS_313-12063	XIENG KANG	Jap-trp2	Presence	Lao People's Democratic Republic	PRJEB6180
IRIS_313-12066	MARAMAY	Ind3	Presence	Philippines	PRJEB6180
IRIS_313-12067	531	Ind-adm	Presence	Philippines	PRJEB6180
IRIS_313-12068	PULUT KETAN	Jap-trp	Presence	Indonesia	PRJEB6180
IRIS_313-12069	PULUT MAS	Jap-trp	Presence	Indonesia	PRJEB6180
IRIS_313-12070	BABELIONG	Jap-trp	Presence	Malaysia	PRJEB6180
IRIS_313-12071	NIA	Jap-trp2	Presence	Lao People's Democratic Republic	PRJEB6180
IRIS_313-12073	KASIGNAYAN	Jap-trp	Presence	Philippines	PRJEB6180
IRIS_313-12074	KYAIN WAR ME DONE	Bas	Presence	Myanmar	PRJEB6180
IRIS_313-12076	HANG	Jap-trp2	Presence	Lao People's Democratic Republic	PRJEB6180
IRIS_313-12077	YOI	Jap-trp2	Presence	Lao People's Democratic Republic	PRJEB6180
IRIS_313-12078	DAU NGHA THAI BINH	Indx	Presence	VIETNam	PRJEB6180
IRIS_313-12080	KA GIL	Ind3	Presence	Philippines	PRJEB6180
IRIS_313-12081	0	Ind3	Presence	Philippines	PRJEB6180
IRIS_313-12082	MAVOLATSIKA	Ind2	Presence	Madagascar	PRJEB6180
IRIS_313-12083	SARIN TSIPALA	Ind2	Presence	Madagascar	PRJEB6180
IRIS_313-12094	KASHA	Bas	Presence	Bangladesh	PRJEB6180
IRIS_313-12096	NEANG CHEK	Ind3	Presence	Cambodia	PRJEB6180
IRIS_313-12097	NEANG MINH	Ind3	Presence	Cambodia	PRJEB6180
IRIS_313-12101	SAMRONG 2	Ind3	Presence	Cambodia	PRJEB6180
IRIS_313-12102	SOK SOV	Ind3	Presence	Cambodia	PRJEB6180
IRIS_313-12109	ARITH	Ind3	Presence	Cambodia	PRJEB6180
IRIS_313-12121	CHA LIENG	Ind3	Presence	Laos	PRJEB6180
IRIS_313-12127	INPONG	Ind3	Presence	Laos	PRJEB6180
IRIS_313-12128	HMA GNENG	Ind3	Presence	Laos	PRJEB6180
IRIS_313-12129	MON LAI	Jap-sbtrp	Presence	Laos	PRJEB6180
IRIS_313-12130	Khao pa	Ind3	Presence	Lao People's Democratic Republic	PRJEB6180
IRIS_313-12131	0	Ind3	Presence	Lao People's Democratic Republic	PRJEB6180
IRIS_313-12133	TAP KHOUAY	Ind3	Presence	Laos	PRJEB6180
IRIS_313-12134	THATENG	Jap-sbtrp	Presence	Laos	PRJEB6180
IRIS_313-12138	YADU BARA	Ind-adm	Presence	Bhutan	PRJEB6180
IRIS_313-12142	ATT CHHMOUS	Ind3	Presence	Cambodia	PRJEB6180
IRIS_313-12143	SRAU KHGNAERNG	Ind3	Presence	Cambodia	PRJEB6180
IRIS_313-12144	GINAYANGGANG	Jap-trp1	Presence	Philippines	PRJEB6180
IRIS_313-12146	AM BEUS	Ind-adm	Presence	Cambodia	PRJEB6180
IRIS_313-12147	ARNG'-KAR PHAR ONG	Ind3	Presence	Cambodia	PRJEB6180
IRIS_313-12148	ARN'-SAR THNGORN'	Ind3	Presence	Cambodia	PRJEB6180
IRIS_313-12151	DAMNOEUB KRACHAK SESS	Ind3	Presence	Cambodia	PRJEB6180
IRIS_313-12152	DAMM NOEB THNGORN'	Ind3	Presence	Cambodia	PRJEB6180
IRIS_313-12161	PA PHA EA	Ind3	Presence	Cambodia	PRJEB6180
IRIS_313-12164	PA YANG NOEUGN	Jap-adm	Presence	Cambodia	PRJEB6180
IRIS_313-12180	JHINUWA DHAN	Ind-adm	Presence	Nepal	PRJEB6180
IRIS_313-12182	NYAULI	Ind-adm	Presence	Nepal	PRJEB6180
IRIS_313-12183	SETYA	Aus	Presence	Nepal	PRJEB6180
IRIS_313-12185	AE NOUA	Indx	Presence	Lao People's Democratic Republic	PRJEB6180
IRIS_313-12186	BAO DAM	Indx	Presence	Lao People's Democratic Republic	PRJEB6180
IRIS_313-12187	CHAM LEK	Indx	Presence	Lao People's Democratic Republic	PRJEB6180
IRIS_313-12188	CHAO DO	Ind3	Presence	Lao People's Democratic Republic	PRJEB6180
IRIS_313-12190	CHAO KHAW NYAO	Ind-adm	Presence	Laos	PRJEB6180
IRIS_313-12193	DO NOUAN	Ind3	Presence	Laos	PRJEB6180
IRIS_313-12194	EA POUAK	Ind3	Presence	Laos	PRJEB6180
IRIS_313-12200	LEUANG	Jap-trp2	Presence	Lao People's Democratic Republic	PRJEB6180
IRIS_313-12207	SALA	Ind-adm	Presence	Laos	PRJEB6180
IRIS_313-12210	CHAM TON	Ind-adm	Presence	VietNam	PRJEB6180
IRIS_313-12220	CHAO KHIE KHOUAY	Ind-adm	Presence	Laos	PRJEB6180
IRIS_313-12221	EA LOUY	Ind3	Presence	Lao People's Democratic Republic	PRJEB6180
IRIS_313-12222	LAM BOUN	Ind3	Presence	Laos	PRJEB6180
IRIS_313-12224	NOON SOUNG	Ind3	Presence	Laos	PRJEB6180
IRIS_313-12225	PA LAT NGAN	Ind3	Presence	Laos	PRJEB6180
IRIS_313-12226	PANG	Jap-sbtrp	Presence	Laos	PRJEB6180
IRIS_313-12227	SET	Jap-sbtrp	Presence	Laos	PRJEB6180
IRIS_313-12228	SOM	Jap-sbtrp	Presence	Laos	PRJEB6180
IRIS_313-12229	TAM	Ind3	Presence	Laos	PRJEB6180
IRIS_313-12231	TOUN	Ind3	Presence	Laos	PRJEB6180
IRIS_313-12242	KHAO KHOT	Jap-sbtrp	Presence	Laos	PRJEB6180
IRIS_313-12244	PINAHULA	Jap-trp1	Presence	Philippines	PRJEB6180
IRIS_313-12246	BANGKOUY	Ind3	Presence	Cambodia	PRJEB6180
IRIS_313-12247	DAMNOEUB KRAMOUM	Ind3	Presence	Cambodia	PRJEB6180
IRIS_313-12249	DAMNOUEB PHDAU PEN	Ind3	Presence	Cambodia	PRJEB6180
IRIS_313-12251	RUS RUSSEI	Ind3	Presence	Cambodia	PRJEB6180
IRIS_313-12252	A MOUK	Jap-trp2	Presence	Lao People's Democratic Republic	PRJEB6180
IRIS_313-12254	BAN BONG	Jap-trp2	Presence	Lao People's Democratic Republic	PRJEB6180
IRIS_313-12257	DENG PEE	Jap-trp2	Presence	Lao People's Democratic Republic	PRJEB6180
IRIS_313-12258	DON	Jap-sbtrp	Presence	Laos	PRJEB6180
IRIS_313-12259	Ea nouan	Ind3	Presence	Lao People's Democratic Republic	PRJEB6180
IRIS_313-12260	EA KHAW NGAN	Ind3	Presence	Laos	PRJEB6180
IRIS_313-12261	EA TOM	Ind3	Presence	Laos	PRJEB6180
IRIS_313-12262	Nyae	Jap-trp2	Presence	Lao People's Democratic Republic	PRJEB6180
IRIS_313-12263	KHIE TOM	Ind3	Presence	Laos	PRJEB6180
IRIS_313-12265	Kon Sim	Jap-trp2	Presence	Lao People's Democratic Republic	PRJEB6180
IRIS_313-12266	KAUK PAHLING	Jap-sbtrp	Presence	Myanmar	PRJEB6180
IRIS_313-12268	MAYATAUNG	Ind-adm	Presence	Myanmar	PRJEB6180
IRIS_313-12269	SHWEWARHNAN	Ind-adm	Presence	Myanmar	PRJEB6180
IRIS_313-12270	TOAM JUM	Ind-adm	Presence	Myanmar	PRJEB6180
IRIS_313-12271	BATIBATIKAN	Jap-trp1	Presence	Philippines	PRJEB6180
IRIS_313-12272	MALAGKIT (ITIM)	Jap-trp1	Presence	Philippines	PRJEB6180
IRIS_313-12286	EKAYIN SAW	Ind3	Presence	Myanmar	PRJEB6180
IRIS_313-12287	KAUK HNYINGWA	Ind3	Presence	Myanmar	PRJEB6180
IRIS_313-12288	NGWE TOE KYE	Ind3	Presence	Myanmar	PRJEB6180
IRIS_313-12289	YARSABA	Jap-sbtrp	Presence	Myanmar	PRJEB6180
IRIS_313-12290	JON JAN	Ind-adm	Presence	Myanmar	PRJEB6180
IRIS_313-12291	NGA CHEKH FAT	Ind-adm	Presence	Myanmar	PRJEB6180
IRIS_313-12292	EMAHTAKYAN	Ind3	Presence	Myanmar	PRJEB6180
IRIS_313-12296	SABALINE	Ind3	Presence	Myanmar	PRJEB6180
IRIS_313-12297	LOUK PASOM	Indx	Presence	Lao People's Democratic Republic	PRJEB6180
IRIS_313-12299	MUANG TAY	Jap-sbtrp	Presence	Laos	PRJEB6180
IRIS_313-12300	NGAM KON DAM	Ind-adm	Presence	Laos	PRJEB6180
IRIS_313-12301	LG 10178	Ind-adm	Presence	Laos	PRJEB6180
IRIS_313-12302	0	Ind3	Presence	Lao People's Democratic Republic	PRJEB6180
IRIS_313-12303	LG 9274	Ind-adm	Presence	Laos	PRJEB6180
IRIS_313-12305	PA KHENG KHAW	Ind3	Presence	Laos	PRJEB6180
IRIS_313-12307	POU	Jap-trp2	Presence	Lao People's Democratic Republic	PRJEB6180
IRIS_313-12308	SAM SI	Ind3	Presence	Laos	PRJEB6180
IRIS_313-12309	SANPATONG NYAY	Ind3	Presence	Laos	PRJEB6180
IRIS_313-12311	TAM	Jap-sbtrp	LowQuality	Laos	PRJEB6180
IRIS_313-12312	TA SENG	Jap-trp2	Presence	Lao People's Democratic Republic	PRJEB6180
IRIS_313-12313	Lai hin	Jap-trp2	Presence	Lao People's Democratic Republic	PRJEB6180
IRIS_313-12319	PSBRC18	Ind1B	Presence	Philippines	PRJEB6180
IRIS_313-12321	LG 10344	Jap-sbtrp	Presence	Laos	PRJEB6180
IRIS_313-12322	VOK	Jap-sbtrp	Presence	Laos	PRJEB6180
IRIS_313-12323	BAN KEO	Jap-sbtrp	Presence	Laos	PRJEB6180
IRIS_313-12324	BER YA	Jap-trp2	Presence	Lao People's Democratic Republic	PRJEB6180
IRIS_313-12329	CHAO DO	Ind-adm	Presence	Laos	PRJEB6180
IRIS_313-12330	CHAO PEE	Jap-sbtrp	Presence	Laos	PRJEB6180
IRIS_313-12332	Deng nyay	Jap-trp2	Presence	Lao People's Democratic Republic	PRJEB6180
IRIS_313-12334	DO KHAW	Ind3	Presence	Laos	PRJEB6180
IRIS_313-12336	DO LEUANG	Jap-sbtrp	Presence	Laos	PRJEB6180
IRIS_313-12337	DOK HIEN NOI	Jap-sbtrp	Presence	Laos	PRJEB6180
IRIS_313-12340	NYAO	Jap-sbtrp	Presence	Laos	PRJEB6180
IRIS_313-12341	Nyon	Jap-trp2	Presence	Lao People's Democratic Republic	PRJEB6180
IRIS_313-12342	HAI NA	Jap-sbtrp	Presence	Laos	PRJEB6180
IRIS_313-12344	KHAO	Jap-sbtrp	Presence	Laos	PRJEB6180
IRIS_313-12345	VIENG	Jap-sbtrp	Presence	Laos	PRJEB6180
IRIS_313-12346	LAB	Jap-sbtrp	Presence	Laos	PRJEB6180
IRIS_313-12347	LAI DAM	Jap-sbtrp	Presence	Laos	PRJEB6180
IRIS_313-12348	LOUK NOK	Jap-sbtrp	Presence	Laos	PRJEB6180
IRIS_313-12349	MAK KHEUA DENG	Jap-trp2	Presence	Lao People's Democratic Republic	PRJEB6180
IRIS_313-12350	MAK KHEUA KANG	Jap-sbtrp	Presence	Laos	PRJEB6180
IRIS_313-12351	KHAO LOUANG	Jap-sbtrp	Presence	Laos	PRJEB6180
IRIS_313-12352	MEE	Jap-sbtrp	Presence	Laos	PRJEB6180
IRIS_313-12353	MOK	Jap-sbtrp	Presence	Laos	PRJEB6180
IRIS_313-12354	NASAENG	Ind-adm	Presence	Laos	PRJEB6180
IRIS_313-12355	NASAENG	Ind-adm	Presence	Laos	PRJEB6180
IRIS_313-15898	IR 4630-22-2-5-1-3	Indx	Presence	Philippines	PRJEB6180
IRIS_313-15899	IR 45427-2B-2-2B-1-1	Indx	Presence	Philippines	PRJEB6180
IRIS_313-15900	IR 84196-12-32(SAMBHA MAHSURI + SUB1)	Indx	Presence	Philippines	PRJEB6180
IRIS_313-15901	IR 77298-14-1-2-10	Ind1B	Presence	Philippines	PRJEB6180
IRIS_313-15902	IR 77186-122-2-2-3	Ind1B	Presence	Philippines	PRJEB6180
IRIS_313-15906	IR 73571-3B-11-3-K2	Indx	LowQuality	Philippines	PRJEB6180
IRIS_313-7684	IR 1561-228-3-3	Indx	Presence	Philippines	PRJEB6180
IRIS_313-7685	IR 19746-28-2-2	Ind1B	Presence	Philippines	PRJEB6180
IRIS_313-7688	IR 22	Ind1B	Presence	Philippines	PRJEB6180
IRIS_313-7689	IR 2307-247-2-2-3	Ind1B	Presence	Philippines	PRJEB6180
IRIS_313-7690	IR 2344-P1 PB-9-3-2B	Indx	Presence	Philippines	PRJEB6180
IRIS_313-7691	IR 28	Ind1B	Presence	Philippines	PRJEB6180
IRIS_313-7696	IR 55411-50	Indx	Presence	Philippines	PRJEB6180
IRIS_313-7698	IR 57920-AC 25-2-B	Indx	Presence	Philippines	PRJEB6180
IRIS_313-7699	IR 57924-24	Indx	Presence	Philippines	PRJEB6180
IRIS_313-7769	SALUMPIKIT	Indx	Presence	Philippines	PRJEB6180
IRIS_313-7778	SOMCAU 70 A	Indx	Presence	VIETNam	PRJEB6180
IRIS_313-7797	UPL RI 7	Indx	Presence	Philippines	PRJEB6180
IRIS_313-7876	DINORADO	Jap-trp1	Presence	Philippines	PRJEB6180
IRIS_313-7883	GANIGI	Jap-trp	Presence	Indonesia	PRJEB6180
IRIS_313-7885	GOGO	Jap-trp	Presence	Indonesia	PRJEB6180
IRIS_313-7902	IR 63380-16	Jap-trp1	Presence	Philippines	PRJEB6180
IRIS_313-7907	IR 68704-145-1-1-B	Jap-trp1	Presence	Philippines	PRJEB6180
IRIS_313-7909	IR 71525-19-1-1	Jap-trp1	Presence	Philippines	PRJEB6180
IRIS_313-7911	IR 72967-12-2-3	Ind1B	Presence	Philippines	PRJEB6180
IRIS_313-7933	KAKANI 2	admix	Presence	Nepal	PRJEB6180
IRIS_313-8003	IR 47686-09-01-B-1	Jap-trp1	Presence	Philippines	PRJEB6180
IRIS_313-8010	IR 71524-44-1-1	Jap-trp1	Presence	Philippines	PRJEB6180
IRIS_313-8011	VIETNAM 1	Jap-trp2	Presence	VIETNam	PRJEB6180
IRIS_313-8172	FIDJI	admix	Presence	Philippines	PRJEB6180
IRIS_313-8232	IR 62266-42-6-2	Jap-trp1	Presence	Philippines	PRJEB6180
IRIS_313-8244	POKKALI	Ind2	Presence	Sri Lanka	PRJEB6180
IRIS_313-8252	JAGLI BORO	Aus	Presence	Bangladesh	PRJEB6180
IRIS_313-8253	KHAO DAWK MALI 105	Ind3	Presence	Thailand	PRJEB6180
IRIS_313-8256	GERDEH	Jap-adm	Presence	Iran	PRJEB6180
IRIS_313-8268	CHHOTE DHAN	Bas	Presence	Nepal	PRJEB6180
IRIS_313-8279	SAWAH	Jap-trp	Presence	Malaysia	PRJEB6180
IRIS_313-8283	KOYRA	Aus	Presence	Bangladesh	PRJEB6180
IRIS_313-8291	KEDOT	Ind3	Presence	Indonesia	PRJEB6180
IRIS_313-8292	CARREON	Ind3	Presence	Philippines	PRJEB6180
IRIS_313-8302	KAMJA	admix	Presence	Bhutan	PRJEB6180
IRIS_313-8303	SURMATIYA	Ind2	Presence	India	PRJEB6180
IRIS_313-8305	URAIBOOL	Ind2	Presence	India	PRJEB6180
IRIS_313-8306	PULUTHI KARAN (MIXED)	Ind-adm	Presence	India	PRJEB6180
IRIS_313-8312	BATU	Ind3	Presence	Malaysia	PRJEB6180
IRIS_313-8314	BEUREUM MEULIT	Jap-trp	Presence	Indonesia	PRJEB6180
IRIS_313-8341	BAT DO	Indx	Presence	VIETNam	PRJEB6180
IRIS_313-8342	KURULU WEE (WHITE)	Aus	Presence	Sri Lanka	PRJEB6180
IRIS_313-8349	LATA MONA	Ind2	Presence	Bangladesh	PRJEB6180
IRIS_313-8356	BLICCA	Jap-trp	Presence	Philippines	PRJEB6180
IRIS_313-8368	MENTIK TJERE BELUT	Ind-adm	Presence	Indonesia	PRJEB6180
IRIS_313-8381	PURAK SIRIBA	Jap-trp	Presence	Malaysia	PRJEB6180
IRIS_313-8383	GENE	Ind-adm	Presence	Philippines	PRJEB6180
IRIS_313-8390	SUFAID 246	Aus	Presence	Pakistan	PRJEB6180
IRIS_313-8392	IR 2003-P7-7-4-2	Ind1B	Presence	Philippines	PRJEB6180
IRIS_313-8398	KHARSU 80	Aus	Presence	Pakistan	PRJEB6180
IRIS_313-8407	NACHIN ER 12	Ind3	Presence	Malaysia	PRJEB6180
IRIS_313-8409	SOM NGHE AN	Ind-adm	Presence	VietNam	PRJEB6180
IRIS_313-8410	JABOR SAIL	Aus	Presence	Bangladesh	PRJEB6180
IRIS_313-8431	BOCAO	Jap-trp	Presence	Philippines	PRJEB6180
IRIS_313-8435	UPRH 233	Ind1A	Presence	India	PRJEB6180
IRIS_313-8436	PIKTO MAMAS	Jap-trp	Presence	Indonesia	PRJEB6180
IRIS_313-8437	IRRIBINI	Ind-adm	Presence	Bangladesh	PRJEB6180
IRIS_313-8454	LAI YIP ZIM	Ind1A	Presence	Taiwan	PRJEB6180
IRIS_313-8457	SARA	Ind3	Presence	Indonesia	PRJEB6180
IRIS_313-8466	CHAW GAM PRUED	Ind3	Presence	Thailand	PRJEB6180
IRIS_313-8468	LEONG ORN 4135	Ind3	Presence	Malaysia	PRJEB6180
IRIS_313-8474	PAH WEAN	Ind3	Presence	Thailand	PRJEB6180
IRIS_313-8481	DAN-YAN-NUO	Jap-tmp	Presence	China	PRJEB6180
IRIS_313-8485	NAM SA GUI 19	Ind3	Presence	Thailand	PRJEB6180
IRIS_313-8486	DAGPA MRAS	Jap-sbtrp	Presence	Bhutan	PRJEB6180
IRIS_313-8492	KUNENG	Ind3	Presence	Malaysia	PRJEB6180
IRIS_313-8493	MELABOH	Ind3	Presence	Indonesia	PRJEB6180
IRIS_313-8509	PUILLIPINA KATARI	Ind2	Presence	Bangladesh	PRJEB6180
IRIS_313-8514	DAA MANSA	Ind1B	Presence	Ghana	PRJEB6180
IRIS_313-8519	MANDASHERPO	Jap-sbtrp	Presence	Bhutan	PRJEB6180
IRIS_313-8530	DHANE BURWA	Ind2	Presence	India	PRJEB6180
IRIS_313-8536	NG KARAN DE	Ind3	Presence	Indonesia	PRJEB6180
IRIS_313-8557	SERENDAH SUNGAI DUA 25	Ind3	Presence	Malaysia	PRJEB6180
IRIS_313-8565	YAHNG LEU	Jap-sbtrp	Presence	Thailand	PRJEB6180
IRIS_313-8567	SINERBESA	Ind3	Presence	Philippines	PRJEB6180
IRIS_313-8568	LARHA MUGAD	Ind2	Presence	India	PRJEB6180
IRIS_313-8571	ES 21	Ind3	Presence	Tanzania	PRJEB6180
IRIS_313-8572	ONOY	Jap-trp	Presence	Philippines	PRJEB6180
IRIS_313-8578	KHAU TRA BONG	Jap-sbtrp	Presence	VietNam	PRJEB6180
IRIS_313-8580	DAM	Jap-sbtrp	Presence	Thailand	PRJEB6180
IRIS_313-8586	PLI KHAO	Ind3	Presence	Thailand	PRJEB6180
IRIS_313-8591	SIAM ER 32	Ind3	Presence	Malaysia	PRJEB6180
IRIS_313-8594	MINATANDA	Jap-trp	Presence	Philippines	PRJEB6180
IRIS_313-8599	BUE GA WA	Jap-sbtrp	Presence	Thailand	PRJEB6180
IRIS_313-8608	SI HAO NDURIA	Ind3	Presence	Indonesia	PRJEB6180
IRIS_313-8616	IR 5494 (BPH 1)	Ind1B	Presence	Philippines	PRJEB6180
IRIS_313-8626	BANJANG	Jap-trp	Presence	Malaysia	PRJEB6180
IRIS_313-8632	PATMADHAI 1	Ind2	Presence	Bangladesh	PRJEB6180
IRIS_313-8637	BALINGMI	Jap-sbtrp	Presence	Bhutan	PRJEB6180
IRIS_313-8638	Na souan	Ind3	Presence	Lao People's Democratic Republic	PRJEB6180
IRIS_313-8643	DAJA	Ind3	Presence	Indonesia	PRJEB6180
IRIS_313-8645	PAI YI PING	Ind1A	Presence	China	PRJEB6180
IRIS_313-8655	TAK	Aus	Presence	Pakistan	PRJEB6180
IRIS_313-8656	BASMATI 1	Bas	Presence	Pakistan	PRJEB6180
IRIS_313-8658	CP231	Japx	Presence	United States of America	PRJEB6180
IRIS_313-8660	KOTTEYARAN	Ind2	Presence	Sri Lanka	PRJEB6180
IRIS_313-8664	SITORU	Jap-trp	Presence	Indonesia	PRJEB6180
IRIS_313-8674	HAWM KRUA	Ind3	Presence	Thailand	PRJEB6180
IRIS_313-8679	JAO LEUANG	Ind3	Presence	Thailand	PRJEB6180
IRIS_313-8681	KOLITONDO	Ind3	Presence	Guinea	PRJEB6180
IRIS_313-8683	JOTA BITCHI 1	Ind2	Presence	Bangladesh	PRJEB6180
IRIS_313-8687	KEREN FENHO	Jap-trp	Presence	Guinea-Bissau	PRJEB6180
IRIS_313-8690	NEP HOA VANG	Japx	Presence	VIETNam	PRJEB6180
IRIS_313-8694	TRES MESES	Jap-trp	Presence	Brazil	PRJEB6180
IRIS_313-8699	BALASURIYA A	Ind-adm	Presence	Sri Lanka	PRJEB6180
IRIS_313-8702	KHAO PRAHJIN	Ind3	Presence	Thailand	PRJEB6180
IRIS_313-8704	ROPA	Ind2	Presence	India	PRJEB6180
IRIS_313-8713	NELI	Ind3	Presence	Indonesia	PRJEB6180
IRIS_313-8717	BAZAIL	Ind-adm	Presence	Bangladesh	PRJEB6180
IRIS_313-8721	HOLOI BASH (SOLOI BASH)	Aus	Presence	Bangladesh	PRJEB6180
IRIS_313-8722	HAWM TOONG	Ind3	Presence	Thailand	PRJEB6180
IRIS_313-8723	KUTAI PAYA	Ind3	Presence	Malaysia	PRJEB6180
IRIS_313-8725	PULUT BARAYA	Ind3	Presence	Indonesia	PRJEB6180
IRIS_313-8727	T 315	Ind2	Presence	India	PRJEB6180
IRIS_313-8731	NIBARI	Ind2	Presence	India	PRJEB6180
IRIS_313-8732	WP 36	Ind1B	Presence	Thailand	PRJEB6180
IRIS_313-8733	NOLOS	Ind2	Presence	Bangladesh	PRJEB6180
IRIS_313-8735	NEP NGAU	Jap-adm	Presence	VietNam	PRJEB6180
IRIS_313-8743	NIAO YAO	Ind-adm	Presence	Taiwan	PRJEB6180
IRIS_313-8744	REMOL	Ind3	Presence	Indonesia	PRJEB6180
IRIS_313-8754	TYPE 50	Ind2	Presence	India	PRJEB6180
IRIS_313-8765	TIMMURAY	Bas	Presence	Bhutan	PRJEB6180
IRIS_313-8767	SIDIK	Ind3	Presence	Indonesia	PRJEB6180
IRIS_313-8768	MOROFIN	Jap-trp	Presence	Cote d'Ivoire	PRJEB6180
IRIS_313-8769	KOSAGI	Jap-trp	Presence	Guinea	PRJEB6180
IRIS_313-8781	TAPANG	Ind3	Presence	Malaysia	PRJEB6180
IRIS_313-8783	105	admix	Presence	Sri Lanka	PRJEB6180
IRIS_313-8785	LEUANG AWN	Ind3	Presence	Thailand	PRJEB6180
IRIS_313-8789	LALSAITA	Aus	Presence	Bangladesh	PRJEB6180
IRIS_313-8791	ARANG	Ind3	Presence	Indonesia	PRJEB6180
IRIS_313-8796	DUDH KADAR	Ind2	LowQuality	India	PRJEB6180
IRIS_313-8811	KATUNG	Ind3	Presence	Malaysia	PRJEB6180
IRIS_313-8812	RELLY	Ind3	Presence	Indonesia	PRJEB6180
IRIS_313-8814	SHANKA	Bas	Presence	Bhutan	PRJEB6180
IRIS_313-8815	JANA (NAM)	Jap-sbtrp	Presence	Bhutan	PRJEB6180
IRIS_313-8831	KETAN KUNANG KUNENG	Ind3	Presence	Indonesia	PRJEB6180
IRIS_313-8833	SIMET 2	Ind3	Presence	Indonesia	PRJEB6180
IRIS_313-8850	ASHMBER	Ind2	Presence	Bangladesh	PRJEB6180
IRIS_313-8854	CHAKOL	Ind2	Presence	Bangladesh	PRJEB6180
IRIS_313-8857	KAMNAM	Jap-sbtrp	Presence	Bhutan	PRJEB6180
IRIS_313-8864	NOROI	Aus	Presence	Bangladesh	PRJEB6180
IRIS_313-8865	PADI SEPAH	Jap-trp	Presence	Indonesia	PRJEB6180
IRIS_313-8870	KHAO PLAH LAI NAK	Ind3	Presence	Thailand	PRJEB6180
IRIS_313-8872	571	Jap-sbtrp	Presence	Thailand	PRJEB6180
IRIS_313-8873	PAOTSUPAGAIAHON	admix	Presence	Taiwan	PRJEB6180
IRIS_313-8880	PAGAIYAHAN	Ind-adm	LowQuality	Taiwan	PRJEB6180
IRIS_313-8883	LOMPUG	Jap-adm	Presence	Malaysia	PRJEB6180
IRIS_313-8884	E WAWNG	Jap-sbtrp	Presence	Thailand	PRJEB6180
IRIS_313-8894	LEKATAN	Jap-trp	Presence	Malaysia	PRJEB6180
IRIS_313-8895	LEUANG DAM	Ind3	Presence	Thailand	PRJEB6180
IRIS_313-8903	BPI 76 NON-SENSITIVE(GREEN)	Ind3	Presence	Philippines	PRJEB6180
IRIS_313-8909	FAYA MOSHI	Ind3	Presence	Tanzania	PRJEB6180
IRIS_313-8911	LEK	admix	Presence	Thailand	PRJEB6180
IRIS_313-8922	AGAI 1	Ind2	Presence	Indonesia	PRJEB6180
IRIS_313-8924	KUTTA	Ind2	Presence	India	PRJEB6180
IRIS_313-8925	KURULUTUDU	Ind2	Presence	Sri Lanka	PRJEB6180
IRIS_313-8927	NABESHI	Jap-sbtrp	Presence	Taiwan	PRJEB6180
IRIS_313-8930	MUKKALA BAZAL	Ind1B	Presence	Bangladesh	PRJEB6180
IRIS_313-8932	PATISAIL	Ind3	Presence	Bangladesh	PRJEB6180
IRIS_313-8948	BUCAYAB	Ind3	Presence	Philippines	PRJEB6180
IRIS_313-8955	LASAT PUTIH	Jap-trp	Presence	Malaysia	PRJEB6180
IRIS_313-8956	RADEN KARAMUNTING	Ind3	Presence	Indonesia	PRJEB6180
IRIS_313-8963	BATHURI	Aus	Presence	Bangladesh	PRJEB6180
IRIS_313-8968	KALU ILANKALAYAN	Ind2	Presence	Sri Lanka	PRJEB6180
IRIS_313-8978	IE MATA CICEM	Ind3	Presence	Indonesia	PRJEB6180
IRIS_313-8980	E DAW HAWM	Ind3	Presence	Thailand	PRJEB6180
IRIS_313-8985	KHAO' HAWM	Ind3	Presence	Thailand	PRJEB6180
IRIS_313-8986	ARC 10754	Ind-adm	Presence	India	PRJEB6180
IRIS_313-8987	SERIBU	Ind-adm	Presence	Malaysia	PRJEB6180
IRIS_313-8988	BANIKAT	Ind2	Presence	India	PRJEB6180
IRIS_313-8996	SRAU SENG	Ind3	Presence	VietNam	PRJEB6180
IRIS_313-8998	SIGAE	Jap-trp	Presence	Indonesia	PRJEB6180
IRIS_313-9005	TJERE SUGI	Ind3	Presence	Indonesia	PRJEB6180
IRIS_313-9006	LONG KHI KRAI	Ind3	Presence	Thailand	PRJEB6180
IRIS_313-9019	KAM PAI	Ind3	Presence	Thailand	PRJEB6180
IRIS_313-9020	LEUANG CHAIYAPHUM	Ind3	Presence	Thailand	PRJEB6180
IRIS_313-9039	MUTTU SAMBA	Ind2	Presence	Sri Lanka	PRJEB6180
IRIS_313-9044	IR 42	Ind1B	Presence	Philippines	PRJEB6180
IRIS_313-9048	TSCHINANANGKA	Jap-sbtrp	Presence	Bhutan	PRJEB6180
IRIS_313-9050	ANGKARONG	Jap-trp	Presence	Malaysia	PRJEB6180
IRIS_313-9054	BIDAPIK	Ind3	Presence	Indonesia	PRJEB6180
IRIS_313-9062	MAE MAI LUD NI	Ind3	Presence	Thailand	PRJEB6180
IRIS_313-9067	BHOJON KOLPO	Ind2	Presence	Bangladesh	PRJEB6180
IRIS_313-9070	KONTOL 86	Ind3	Presence	Malaysia	PRJEB6180
IRIS_313-9072	MUTA GANJE	Ind2	Presence	Bangladesh	PRJEB6180
IRIS_313-9081	TAKAO MOCHI	Jap-tmp	Absence	Japan	PRJEB6180
IRIS_313-9091	SINNA SITHIRA KALI	Ind-adm	Presence	Sri Lanka	PRJEB6180
IRIS_313-9097	CANTIK PAUN	Ind3	Presence	Indonesia	PRJEB6180
IRIS_313-9098	SI MERIA	Ind3	Presence	Indonesia	PRJEB6180
IRIS_313-9101	DARAWAL	admix	Presence	Malaysia	PRJEB6180
IRIS_313-9102	MANUS	Ind3	Presence	Malaysia	PRJEB6180
IRIS_313-9108	RAYADA	Ind-adm	Presence	Bangladesh	PRJEB6180
IRIS_313-9117	BAJAR KUNING PAHIT	Ind3	Presence	Indonesia	PRJEB6180
IRIS_313-9121	KHAO LEUANG RAI	Ind2	Presence	Thailand	PRJEB6180
IRIS_313-9123	LEUANG GLIANG	Jap-sbtrp	Presence	Thailand	PRJEB6180
IRIS_313-9129	LAYANDABU	Jap-trp	Presence	Indonesia	PRJEB6180
IRIS_313-9131	DOC PHUNG D 12	Ind3	Presence	VIETNam	PRJEB6180
IRIS_313-9139	GOJOL GORIA	Ind2	Presence	Bangladesh	PRJEB6180
IRIS_313-9174	KUSHIARA	Ind2	Presence	Bangladesh	PRJEB6180
IRIS_313-9187	WANGKOD	Ind2	Presence	Malaysia	PRJEB6180
IRIS_313-9188	TUMBA	Ind3	Presence	Indonesia	PRJEB6180
IRIS_313-9198	Khao pong aev	Ind3	Presence	Lao People's Democratic Republic	PRJEB6180
IRIS_313-9208	KACIK TARAM	Ind3	Presence	Indonesia	PRJEB6180
IRIS_313-9209	LEUANG LAI MAE PRAJAN	Ind3	Presence	Thailand	PRJEB6180
IRIS_313-9210	KUATEK	Ind3	Presence	Malaysia	PRJEB6180
IRIS_313-9218	KALO CHAKOL	Ind2	Presence	Bangladesh	PRJEB6180
IRIS_313-9233	CHUNG YI	Jap-tmp	Presence	China	PRJEB6180
IRIS_313-9239	RIMBUN	Jap-trp	Presence	Indonesia	PRJEB6180
IRIS_313-9242	SUKARADJA	admix	Presence	Indonesia	PRJEB6180
IRIS_313-9243	MACAN BINUNDOK	Indx	Presence	Philippines	PRJEB6180
IRIS_313-9249	KANU DAM	Jap-tmp	Presence	Cambodia	PRJEB6180
IRIS_313-9251	JANDA LAOR	Ind3	Presence	Indonesia	PRJEB6180
IRIS_313-9256	GALWAKA HANDERAN	Ind-adm	Presence	Sri Lanka	PRJEB6180
IRIS_313-9258	MAKRO	Ind2	Presence	India	PRJEB6180
IRIS_313-9262	JHODI BIRUN	Ind2	Presence	Bangladesh	PRJEB6180
IRIS_313-9271	PURA BINNI	Ind2	Presence	Bangladesh	PRJEB6180
IRIS_313-9281	KHAO KAI	Ind3	Presence	Thailand	PRJEB6180
IRIS_313-9283	TAK SUFAID	Aus	LowQuality	Pakistan	PRJEB6180
IRIS_313-9288	TONG MAH	Ind3	Presence	Thailand	PRJEB6180
IRIS_313-9301	KETAN DONGGO	Jap-trp	Presence	Indonesia	PRJEB6180
IRIS_313-9310	PUTEH KACA	Ind3	Presence	Indonesia	PRJEB6180
IRIS_313-9313	ARC 10799	Ind-adm	Presence	India	PRJEB6180
IRIS_313-9314	KAAKARAN	Ind-adm	Presence	Indonesia	PRJEB6180
IRIS_313-9317	VEN THAP	Ind-adm	Presence	VietNam	PRJEB6180
IRIS_313-9320	SIPULUT HITAM PENDEK	Ind3	Presence	Indonesia	PRJEB6180
IRIS_313-9324	CHIH SHEN LI	Ind1A	Presence	China	PRJEB6180
IRIS_313-9325	SADA RUPA	Ind1B	Presence	Bangladesh	PRJEB6180
IRIS_313-9329	KERITING TINGGI	Ind3	Presence	Indonesia	PRJEB6180
IRIS_313-9342	LUA CHAN HUONG	Ind3	Presence	VietNam	PRJEB6180
IRIS_313-9346	SHINCHIKU-IKU 103	Jap-tmp	Presence	Taiwan	PRJEB6180
IRIS_313-9368	CHANDARHAT	Aus	Presence	Bangladesh	PRJEB6180
IRIS_313-9375	PULUTAN	Jap-trp	Presence	Malaysia	PRJEB6180
IRIS_313-9379	HWANGJO	Jap-tmp	Presence	Korea, Republic of	PRJEB6180
IRIS_313-9384	BARIK KUDI	Ind2	Presence	India	PRJEB6180
IRIS_313-9389	KINANDANG BUSIKSIK	Jap-trp	Presence	Philippines	PRJEB6180
IRIS_313-9391	KALABAIL	Ind2	Presence	Bangladesh	PRJEB6180
IRIS_313-9402	PA FADAYA	Ind-adm	Presence	Sierra Leone	PRJEB6180
IRIS_313-9403	BADUIE	Ind2	Presence	India	PRJEB6180
IRIS_313-9404	YANGKUM (RED)	admix	Presence	Bhutan	PRJEB6180
IRIS_313-9405	INGSA BELANAK	Jap-trp	Presence	Indonesia	PRJEB6180
IRIS_313-9406	LEUANG SAWED	Ind3	Presence	Thailand	PRJEB6180
IRIS_313-9409	GUMPANGAR	Ind3	Presence	Malaysia	PRJEB6180
IRIS_313-9415	PAHK NOK GAEW	Ind3	Presence	Thailand	PRJEB6180
IRIS_313-9422	CHUNGUR BALI	Aus	Presence	Bangladesh	PRJEB6180
IRIS_313-9423	AGUYOD	Jap-trp	Presence	Philippines	PRJEB6180
IRIS_313-9429	RTS16	Indx	Presence	VIETNam	PRJEB6180
IRIS_313-9445	KOIYA DIGHA	admix	Presence	Bangladesh	PRJEB6180
IRIS_313-9449	JAMBALI	Aus	Presence	Pakistan	PRJEB6180
IRIS_313-9451	PAMAH S 18	Ind-adm	Presence	Thailand	PRJEB6180
IRIS_313-9469	TSAO SHENG LI 1	Ind1A	Presence	China	PRJEB6180
IRIS_313-9470	SAHULO FACHE SOYO	Jap-trp	Presence	Indonesia	PRJEB6180
IRIS_313-9503	BINUHANGIN	Ind-adm	Presence	Philippines	PRJEB6180
IRIS_313-9505	KORASISI	Ind1A	Presence	Philippines	PRJEB6180
IRIS_313-9506	TIMA	admix	Presence	Bhutan	PRJEB6180
IRIS_313-9529	DAGPA BARA	Jap-sbtrp	Presence	Bhutan	PRJEB6180
IRIS_313-9547	LABRA	Ind2	Presence	India	PRJEB6180
IRIS_313-9557	MULLIKURUVA	Ind2	Presence	India	PRJEB6180
IRIS_313-9558	LIMBAYAN	Jap-trp	Presence	Malaysia	PRJEB6180
IRIS_313-9572	ASU	Ind-adm	Presence	Bhutan	PRJEB6180
IRIS_313-9574	B 78-S81	Ind-adm	Presence	Brunei Darussalam	PRJEB6180
IRIS_313-9575	MAE YEU	Ind3	LowQuality	Thailand	PRJEB6180
IRIS_313-9582	SADOK	Ind3	Presence	Malaysia	PRJEB6180
IRIS_313-9590	KETAN SERANG	Ind3	Presence	Indonesia	PRJEB6180
IRIS_313-9594	ASHI BINNI	Ind-adm	Presence	Bangladesh	PRJEB6180
IRIS_313-9600	E LONG MAH	Ind-adm	Presence	Thailand	PRJEB6180
IRIS_313-9601	CHAWAL	Bas	Presence	Pakistan	PRJEB6180
IRIS_313-9605	NCS 194	Ind1A	Presence	India	PRJEB6180
IRIS_313-9610	DANGAR	Aus	Presence	India	PRJEB6180
IRIS_313-9611	WANGA BARUGULU	Ind2	Presence	India	PRJEB6180
IRIS_313-9616	INITLOG DALAG	Jap-trp	Presence	Philippines	PRJEB6180
IRIS_313-9617	HOLDI GIRA	Ind2	Presence	Bangladesh	PRJEB6180
IRIS_313-9626	KALIA	Aus	Presence	Bangladesh	PRJEB6180
IRIS_313-9636	PODI HEENATI	Aus	Presence	Sri Lanka	PRJEB6180
IRIS_313-9637	BONG BOI	Ind3	Presence	VietNam	PRJEB6180
IRIS_313-9661	LENJA MURALI	Aus	Presence	Bangladesh	PRJEB6180
IRIS_313-9669	KAMPAI PEUN MEUANG	Ind3	Presence	Thailand	PRJEB6180
IRIS_313-9687	PA KABAKIE	Ind-adm	Presence	Sierra Leone	PRJEB6180
IRIS_313-9691	SIFARASI	Jap-trp	Presence	Indonesia	PRJEB6180
IRIS_313-9694	UNGGUL	Ind3	Presence	Malaysia	PRJEB6180
IRIS_313-9695	SOLAY GHAT	Aus	Presence	Pakistan	PRJEB6180
IRIS_313-9696	NAZIRA SAIL	Ind-adm	Presence	Bangladesh	PRJEB6180
IRIS_313-9697	BOW SU SO	Ind3	Presence	Thailand	PRJEB6180
IRIS_313-9698	JO SANG DAE YA	Jap-tmp	Presence	Democratic People's Republic of Korea	PRJEB6180
IRIS_313-9699	SERAUP 27	Ind3	Presence	Malaysia	PRJEB6180
IRIS_313-9701	TAICHUNG 65	Jap-tmp	Presence	Taiwan	PRJEB6180
IRIS_313-9702	TAICHUNG 179	Jap-tmp	Presence	Taiwan	PRJEB6180
IRIS_313-9703	CHIANAN 8	Jap-tmp	Presence	Taiwan	PRJEB6180
IRIS_313-9705	TAITUNG WOO-LI	Ind1A	Presence	Taiwan	PRJEB6180
IRIS_313-9706	TAIPEI WOO-CO	Ind1A	Presence	Taiwan	PRJEB6180
IRIS_313-9708	TSAI-YUAN-CHON	Ind1A	Presence	Taiwan	PRJEB6180
IRIS_313-9725	DA DAO TOU	Jap-tmp	Presence	China	PRJEB6180
IRIS_313-9740	ROJOFOTSY	Ind2	Presence	Madagascar	PRJEB6180
IRIS_313-9742	LOHAMBITRO	Jap-trp	Presence	Madagascar	PRJEB6180
IRIS_313-9745	VARY MALADY	Jap-trp	Presence	Madagascar	PRJEB6180
IRIS_313-9758	I-KUNG-PAO	Ind1A	Presence	Taiwan	PRJEB6180
IRIS_313-9774	EGYPTIAN	Jap-adm	Presence	Turkey	PRJEB6180
IRIS_313-9783	BERENJ 1277 S	admix	Presence	Afghanistan	PRJEB6180
IRIS_313-9809	NALUMOOLAI KARUPAN	Ind3	Presence	Sri Lanka	PRJEB6180
IRIS_313-9831	PODIWEE	Ind-adm	Presence	Sri Lanka	PRJEB6180
IRIS_313-9832	RANGOON SAMBA	Ind2	Presence	Sri Lanka	PRJEB6180
IRIS_313-9851	GOGOWIERIE	Jap-trp	Presence	Surinam	PRJEB6180
IRIS_313-9861	KURKARUPPAN	Aus	Presence	Sri Lanka	PRJEB6180
IRIS_313-9862	MODDAI KARUPPAN	Ind2	Presence	Sri Lanka	PRJEB6180
IRIS_313-9867	SIGARDIS	Ind1B	Presence	Sri Lanka	PRJEB6180
IRIS_313-9882	UNNAMED	Ind-adm	Presence	Taiwan	PRJEB6180
IRIS_313-9886	HUK ZO	Jap-tmp	Absence	Korea, Republic of	PRJEB6180
IRIS_313-9887	JEUK DO	Jap-tmp	Absence	Korea, Republic of	PRJEB6180
IRIS_313-9890	WA BANG	Jap-tmp	Absence	Korea, Republic of	PRJEB6180
IRIS_313-9891	YONG AN HUK	Jap-tmp	Presence	Korea, Republic of	PRJEB6180
IRIS_313-9897	BIKYAT	Jap-trp	Presence	Philippines	PRJEB6180
IRIS_313-9917	CHANDINA	Ind1B	Presence	Sri Lanka	PRJEB6180
IRIS_313-9926	TOURBE	Ind-adm	Presence	Chad	PRJEB6180
IRIS_313-9928	DEO KITAN	Jap-trp	Presence	Philippines	PRJEB6180
IRIS_313-9929	GOBYERNO	Jap-trp	Presence	Philippines	PRJEB6180
IRIS_313-9949	PANNITHI	Jap-trp	Presence	Sri Lanka	PRJEB6180
IRIS_313-9968	KULA KARUPPAN	Ind-adm	Presence	Sri Lanka	PRJEB6180
IRIS_313-9969	PUTTU NELLU	Ind-adm	Presence	Sri Lanka	PRJEB6180
IRIS_313-9970	RACE PERUMAL	Ind2	Presence	Sri Lanka	PRJEB6180
IRIS_313-9974	HEUKSANJO	Jap-tmp	Absence	Korea, Republic of	PRJEB6180
IRIS_313-9976	SSANGDUJO	Ind1A	Presence	Korea, Republic of	PRJEB6180
IRIS_313-9986	SOM DIGUIME	Ind-adm	Presence	Guinea-Bissau	PRJEB6180
IRIS_313-9989	MELEKE	Ind3	Presence	Cote d'Ivoire	PRJEB6180
W0123-1	Or-I	rufipogon	Presence	India	PRJEB19404
W0141	Or-IIIb	rufipogon	Presence	India	PRJEB19404
W0170	Or-I	rufipogon	Presence	Thailand	PRJEB19404
W1687	Or-II	rufipogon	Presence	India	PRJEB19404
W1698	Or-I	rufipogon	Presence	Thailand	PRJEB19404
W1739	Or-IIIb	rufipogon	Presence	India	PRJEB19404
W1754	Or-I	rufipogon	Presence	India	PRJEB19404
W1777	Or-IIIb	rufipogon	Presence	India	PRJEB19404
W1943	Or-IIIa	rufipogon	Presence	China	PRJEB19404
W1979	Or-II	rufipogon	Presence	Indonesia	PRJEB19404
W2012	Or-IIIb	rufipogon	Presence	India	PRJEB19404
W3078-2	Or-IIIa	rufipogon	Presence	China	PRJEB19404
W3095-2	Or-IIIa	rufipogon	Presence	China	PRJEB19404
barthii	barthii	barthii	Presence	0	PRJNA30379
glumaepatula	glumaepatula	glumaepatula	Presence	0	PRJNA48429
rufipogon	rufipogon	rufipogon	Presence	Malaysia	PRJEB4137
GD_C1	GD_C1	cultivar	Presence	China	PRJNA295802
GD_C10	GD_C10	cultivar	Presence	China	PRJNA295802
GD_C11	GD_C11	cultivar	Presence	China	PRJNA295802
GD_C12	GD_C12	cultivar	Presence	China	PRJNA295802
GD_C13	GD_C13	cultivar	Presence	China	PRJNA295802
GD_C14	GD_C14	cultivar	Presence	China	PRJNA295802
GD_C15	GD_C15	cultivar	Presence	China	PRJNA295802
GD_C16	GD_C16	cultivar	Presence	China	PRJNA295802
GD_C17	GD_C17	cultivar	Presence	China	PRJNA295802
GD_C2	GD_C2	cultivar	Presence	China	PRJNA295802
GD_C3	GD_C3	cultivar	Presence	China	PRJNA295802
GD_C4	GD_C4	cultivar	Presence	China	PRJNA295802
GD_C5	GD_C5	cultivar	Presence	China	PRJNA295802
GD_C6	GD_C6	cultivar	Presence	China	PRJNA295802
GD_C7	GD_C7	cultivar	Presence	China	PRJNA295802
GD_C8	GD_C8	cultivar	Presence	China	PRJNA295802
GD_W1	GD_W1	weedy	Presence	China	PRJNA295802
GD_W10	GD_W10	weedy	Presence	China	PRJNA295802
GD_W11	GD_W11	weedy	Presence	China	PRJNA295802
GD_W12	GD_W12	weedy	Presence	China	PRJNA295802
GD_W13	GD_W13	weedy	Presence	China	PRJNA295802
GD_W14	GD_W14	weedy	Presence	China	PRJNA295802
GD_W15	GD_W15	weedy	Presence	China	PRJNA295802
GD_W16	GD_W16	weedy	Presence	China	PRJNA295802
GD_W17	GD_W17	weedy	Presence	China	PRJNA295802
GD_W18	GD_W18	weedy	Presence	China	PRJNA295802
GD_W19	GD_W19	weedy	Presence	China	PRJNA295802
GD_W20	GD_W20	weedy	Presence	China	PRJNA295802
GD_W21	GD_W21	weedy	Presence	China	PRJNA295802
GD_W22	GD_W22	weedy	Presence	China	PRJNA295802
GD_W23	GD_W23	weedy	Presence	China	PRJNA295802
GD_W24	GD_W24	weedy	Presence	China	PRJNA295802
GD_W25	GD_W25	weedy	Presence	China	PRJNA295802
GD_W26	GD_W26	weedy	Presence	China	PRJNA295802
GD_W27	GD_W27	weedy	Presence	China	PRJNA295802
GD_W28	GD_W28	weedy	Presence	China	PRJNA295802
GD_W29	GD_W29	weedy	Presence	China	PRJNA295802
GD_W3	GD_W3	weedy	Presence	China	PRJNA295802
GD_W4	GD_W4	weedy	Presence	China	PRJNA295802
GD_W5	GD_W5	weedy	Presence	China	PRJNA295802
GD_W7	GD_W7	weedy	Presence	China	PRJNA295802
GD_W8	GD_W8	weedy	Presence	China	PRJNA295802
GD_W9	GD_W9	weedy	Presence	China	PRJNA295802
JS_C10	JS_C10	cultivar	Presence	China	PRJNA295802
JS_C11	JS_C11	cultivar	LowQuality	China	PRJNA295802
JS_C12	JS_C12	cultivar	Presence	China	PRJNA295802
JS_C13	JS_C13	cultivar	Presence	China	PRJNA295802
JS_C14	JS_C14	cultivar	Presence	China	PRJNA295802
JS_C16	JS_C16	cultivar	Presence	China	PRJNA295802
JS_C17	JS_C17	cultivar	Presence	China	PRJNA295802
JS_C18	JS_C18	cultivar	Presence	China	PRJNA295802
JS_C19	JS_C19	cultivar	Presence	China	PRJNA295802
JS_C22	JS_C22	cultivar	Presence	China	PRJNA295802
JS_C26	JS_C26	cultivar	Presence	China	PRJNA295802
JS_C27	JS_C27	cultivar	Presence	China	PRJNA295802
JS_C28	JS_C28	cultivar	Presence	China	PRJNA295802
JS_C29	JS_C29	cultivar	Presence	China	PRJNA295802
JS_C3	JS_C3	cultivar	Presence	China	PRJNA295802
JS_C31	JS_C31	cultivar	Presence	China	PRJNA295802
JS_C4	JS_C4	cultivar	Presence	China	PRJNA295802
JS_C6	JS_C6	cultivar	Presence	China	PRJNA295802
JS_C7	JS_C7	cultivar	Presence	China	PRJNA295802
JS_C8	JS_C8	cultivar	Presence	China	PRJNA295802
JS_C9	JS_C9	cultivar	Presence	China	PRJNA295802
JS_W1	JS_W1	weedy	Presence	China	PRJNA295802
JS_W10	JS_W10	weedy	Presence	China	PRJNA295802
JS_W11	JS_W11	weedy	Presence	China	PRJNA295802
JS_W12	JS_W12	weedy	Presence	China	PRJNA295802
JS_W14	JS_W14	weedy	Presence	China	PRJNA295802
JS_W16	JS_W16	weedy	Presence	China	PRJNA295802
JS_W17	JS_W17	weedy	Presence	China	PRJNA295802
JS_W18	JS_W18	weedy	Presence	China	PRJNA295802
JS_W19	JS_W19	weedy	Presence	China	PRJNA295802
JS_W2	JS_W2	weedy	Presence	China	PRJNA295802
JS_W20	JS_W20	weedy	Presence	China	PRJNA295802
JS_W23	JS_W23	weedy	Presence	China	PRJNA295802
JS_W26	JS_W26	weedy	Presence	China	PRJNA295802
JS_W29	JS_W29	weedy	Presence	China	PRJNA295802
JS_W3	JS_W3	weedy	Presence	China	PRJNA295802
JS_W30	JS_W30	weedy	Presence	China	PRJNA295802
JS_W35	JS_W35	weedy	Presence	China	PRJNA295802
JS_W36	JS_W36	weedy	Presence	China	PRJNA295802
JS_W37	JS_W37	weedy	Presence	China	PRJNA295802
JS_W38	JS_W38	weedy	Presence	China	PRJNA295802
JS_W39	JS_W39	weedy	LowQuality	China	PRJNA295802
JS_W4	JS_W4	weedy	Presence	China	PRJNA295802
JS_W40	JS_W40	weedy	Presence	China	PRJNA295802
JS_W42	JS_W42	weedy	Presence	China	PRJNA295802
JS_W43	JS_W43	weedy	Presence	China	PRJNA295802
JS_W49	JS_W49	weedy	Presence	China	PRJNA295802
JS_W5	JS_W5	weedy	Presence	China	PRJNA295802
JS_W50	JS_W50	weedy	Presence	China	PRJNA295802
JS_W51	JS_W51	weedy	Presence	China	PRJNA295802
JS_W52	JS_W52	weedy	Presence	China	PRJNA295802
JS_W53	JS_W53	weedy	Presence	China	PRJNA295802
JS_W54	JS_W54	weedy	Presence	China	PRJNA295802
JS_W55	JS_W55	weedy	Presence	China	PRJNA295802
JS_W56	JS_W56	weedy	Presence	China	PRJNA295802
JS_W58	JS_W58	weedy	LowQuality	China	PRJNA295802
JS_W6	JS_W6	weedy	Presence	China	PRJNA295802
JS_W7	JS_W7	weedy	Presence	China	PRJNA295802
JS_W8	JS_W8	weedy	Presence	China	PRJNA295802
JS_W9	JS_W9	weedy	Presence	China	PRJNA295802
LN_C15	LN_C15	cultivar	Presence	China	PRJNA295802
LN_C18	LN_C18	cultivar	Presence	China	PRJNA295802
LN_C19	LN_C19	cultivar	Presence	China	PRJNA295802
LN_C20	LN_C20	cultivar	Presence	China	PRJNA295802
LN_C21	LN_C21	cultivar	Presence	China	PRJNA295802
LN_C22	LN_C22	cultivar	Presence	China	PRJNA295802
LN_C23	LN_C23	cultivar	Presence	China	PRJNA295802
LN_C24	LN_C24	cultivar	Presence	China	PRJNA295802
LN_C28	LN_C28	cultivar	Presence	China	PRJNA295802
LN_W102	LN_W102	weedy	Absence	China	PRJNA295802
LN_W11	LN_W11	weedy	Presence	China	PRJNA295802
LN_W12	LN_W12	weedy	Presence	China	PRJNA295802
LN_W14	LN_W14	weedy	Presence	China	PRJNA295802
LN_W15	LN_W15	weedy	Presence	China	PRJNA295802
LN_W16	LN_W16	weedy	Presence	China	PRJNA295802
LN_W17	LN_W17	weedy	Presence	China	PRJNA295802
LN_W18	LN_W18	weedy	Presence	China	PRJNA295802
LN_W19	LN_W19	weedy	Presence	China	PRJNA295802
LN_W23	LN_W23	weedy	Absence	China	PRJNA295802
LN_W24	LN_W24	weedy	Absence	China	PRJNA295802
LN_W25	LN_W25	weedy	Absence	China	PRJNA295802
LN_W26	LN_W26	weedy	Presence	China	PRJNA295802
LN_W27	LN_W27	weedy	Absence	China	PRJNA295802
LN_W28	LN_W28	weedy	Absence	China	PRJNA295802
LN_W30	LN_W30	weedy	LowQuality	China	PRJNA295802
LN_W31	LN_W31	weedy	Absence	China	PRJNA295802
LN_W32	LN_W32	weedy	Absence	China	PRJNA295802
LN_W33	LN_W33	weedy	Absence	China	PRJNA295802
LN_W34	LN_W34	weedy	Presence	China	PRJNA295802
LN_W35	LN_W35	weedy	Presence	China	PRJNA295802
LN_W36	LN_W36	weedy	Presence	China	PRJNA295802
LN_W37	LN_W37	weedy	Absence	China	PRJNA295802
LN_W39	LN_W39	weedy	Presence	China	PRJNA295802
LN_W40	LN_W40	weedy	Absence	China	PRJNA295802
LN_W42	LN_W42	weedy	Presence	China	PRJNA295802
LN_W43	LN_W43	weedy	Presence	China	PRJNA295802
LN_W44	LN_W44	weedy	Presence	China	PRJNA295802
LN_W49	LN_W49	weedy	Presence	China	PRJNA295802
LN_W50	LN_W50	weedy	Presence	China	PRJNA295802
LN_W51	LN_W51	weedy	Presence	China	PRJNA295802
LN_W58	LN_W58	weedy	Presence	China	PRJNA295802
LN_W59	LN_W59	weedy	Absence	China	PRJNA295802
LN_W60	LN_W60	weedy	Presence	China	PRJNA295802
LN_W61	LN_W61	weedy	Presence	China	PRJNA295802
LN_W62	LN_W62	weedy	Absence	China	PRJNA295802
LN_W63	LN_W63	weedy	Presence	China	PRJNA295802
LN_W64	LN_W64	weedy	Absence	China	PRJNA295802
LN_W65	LN_W65	weedy	Presence	China	PRJNA295802
LN_W67	LN_W67	weedy	Presence	China	PRJNA295802
LN_W68	LN_W68	weedy	Presence	China	PRJNA295802
LN_W71	LN_W71	weedy	Presence	China	PRJNA295802
LN_W72	LN_W72	weedy	Presence	China	PRJNA295802
LN_W73	LN_W73	weedy	Presence	China	PRJNA295802
LN_W74	LN_W74	weedy	Presence	China	PRJNA295802
LN_W75	LN_W75	weedy	Presence	China	PRJNA295802
LN_W76	LN_W76	weedy	Presence	China	PRJNA295802
LN_W78	LN_W78	weedy	Absence	China	PRJNA295802
LN_W79	LN_W79	weedy	Absence	China	PRJNA295802
LN_W80	LN_W80	weedy	Absence	China	PRJNA295802
LN_W81	LN_W81	weedy	Absence	China	PRJNA295802
LN_W83	LN_W83	weedy	Presence	China	PRJNA295802
LN_W84	LN_W84	weedy	Presence	China	PRJNA295802
LN_W86	LN_W86	weedy	Presence	China	PRJNA295802
LN_W88	LN_W88	weedy	Presence	China	PRJNA295802
LN_W89	LN_W89	weedy	Presence	China	PRJNA295802
LN_W90	LN_W90	weedy	Presence	China	PRJNA295802
LN_W96	LN_W96	weedy	Presence	China	PRJNA295802
LN_W97	LN_W97	weedy	Presence	China	PRJNA295802
NX_C01	NX_C01	cultivar	Presence	China	PRJNA295802
NX_C02	NX_C02	cultivar	Presence	China	PRJNA295802
NX_C03	NX_C03	cultivar	Presence	China	PRJNA295802
NX_C04	NX_C04	cultivar	Presence	China	PRJNA295802
NX_C05	NX_C05	cultivar	Presence	China	PRJNA295802
NX_C06	NX_C06	cultivar	Presence	China	PRJNA295802
NX_C07	NX_C07	cultivar	Presence	China	PRJNA295802
NX_C08	NX_C08	cultivar	Presence	China	PRJNA295802
NX_C09	NX_C09	cultivar	Presence	China	PRJNA295802
NX_C10	NX_C10	cultivar	Presence	China	PRJNA295802
NX_C11	NX_C11	cultivar	Presence	China	PRJNA295802
NX_C12	NX_C12	cultivar	Presence	China	PRJNA295802
NX_C13	NX_C13	cultivar	Presence	China	PRJNA295802
NX_C14	NX_C14	cultivar	Presence	China	PRJNA295802
NX_C15	NX_C15	cultivar	Presence	China	PRJNA295802
NX_C16	NX_C16	cultivar	Presence	China	PRJNA295802
NX_C17	NX_C17	cultivar	Presence	China	PRJNA295802
NX_C18	NX_C18	cultivar	Presence	China	PRJNA295802
NX_C19	NX_C19	cultivar	Presence	China	PRJNA295802
NX_C20	NX_C20	cultivar	Presence	China	PRJNA295802
NX_C21	NX_C21	cultivar	Presence	China	PRJNA295802
NX_C22	NX_C22	cultivar	Presence	China	PRJNA295802
NX_C23	NX_C23	cultivar	Presence	China	PRJNA295802
NX_C27	NX_C27	cultivar	Presence	China	PRJNA295802
NX_C28	NX_C28	cultivar	Presence	China	PRJNA295802
NX_C29	NX_C29	cultivar	Presence	China	PRJNA295802
NX_C30	NX_C30	cultivar	Presence	China	PRJNA295802
NX_C31	NX_C31	cultivar	Presence	China	PRJNA295802
NX_C33	NX_C33	cultivar	Presence	China	PRJNA295802
NX_C34	NX_C34	cultivar	Presence	China	PRJNA295802
NX_W01	NX_W01	weedy	Presence	China	PRJNA295802
NX_W02	NX_W02	weedy	Presence	China	PRJNA295802
NX_W03	NX_W03	weedy	LowQuality	China	PRJNA295802
NX_W04	NX_W04	weedy	Presence	China	PRJNA295802
NX_W05	NX_W05	weedy	Presence	China	PRJNA295802
[truncated: 25 more rows]
